# Supplementary material for: Metagenomic analysis of the gut microbiota of hooded cranes (Grus monacha) on the Izumi plain in Japan
Source: FEBS Open Bio. 2024 Sep 14;14(12):1972–84. doi: 10.1002/2211-5463.13881 (PMC11609581; doi:10.1002/2211-5463.13881)
Supplement: Supplementary file 2 — Table S1. Genomes used for the metagenomic searches. Table S2. Percentage of eukaryotes, bacteria, archaea, and viruses in the identified reads. Table S3. Percentage of taxa in the top five of the Archaea reads identified in each sample. Table S4. Species of insects, fish, and plant identified in the assembly data in each sample. Table S5. Percentage of major taxa of insect, fish, and plant in the eukaryotes reads identified in each sample. Table S6. Percentage of taxa in the top five of the eukaryotes reads identified in each sample. Table S7. Species‐level alpha diversity in each sample. Table S8. Genus‐level alpha diversity in each sample. Table S9. Difference in species content for each sample. Table S10. Difference in genus content for each sample. Table S11. Species‐level Jaccard distance for each sample. Table S12. Genus‐level Jaccard distance for each sample. Table S13. Species‐level Bray–Curtis dissimilarity for each sample. Table S14. Genus‐level Bray–Curtis dissimilarity for each sample. [file FEB4-14-1972-s001.xlsx]

## Sheet: Supplementary Table 1
Supplementary Table 1. Genomes used for the metagenomic searches
Domain	Subdomain	Species	Assembly ID	Date
Archaea	-	Haloarchaeobius iranensis	GCA_5F900103505.1	2016-10-21
Archaea	-	Methanocorpusculum bavaricum DSM 4179	GCA_5F000430905.1	2013-07-16
Archaea	-	Halostagnicola larsenii XH-48	GCA_5F000517625.1	2014-01-13
Archaea	-	Halomicrobium zhouii	GCA_5F900114435.1	2016-11-02
Archaea	-	Methanocaldococcus vulcanius M7	GCA_5F000024625.1	2009-10-15
Archaea	-	Thermococcus paralvinellae	GCA_5F000517445.1	2014-01-10
Archaea	-	Thermococcus celer Vu 13 = JCM 8558	GCA_5F002214365.1	2017-07-05
Archaea	-	Methanoculleus sediminis	GCA_5F001017125.1	2015-06-01
Archaea	-	Halolamina rubra	GCA_5F000739555.1	2014-07-31
Archaea	-	Haladaptatus cibarius D43	GCA_5F000710615.1	2014-06-20
Archaea	-	Halogeometricum limi	GCA_5F900115785.1	2016-11-02
Archaea	-	Methanosarcina lacustris Z-7289	GCA_5F000970265.1	2015-04-07
Archaea	-	Methanothrix soehngenii GP6	GCA_5F000204415.1	2011-04-15
Archaea	-	Haloferax volcanii DS2	GCA_5F000025685.1	2010-03-23
Archaea	-	Halobacterium salinarum NRC-1	GCA_5F000006805.1	2001-01-09
Archaea	-	Methanocorpusculum labreanum Z	GCA_5F000015765.1	2007-02-01
Archaea	-	Halorientalis persicus	GCA_5F900110215.1	2016-10-31
Archaea	-	Hyperthermus butylicus DSM 5456	GCA_5F000015145.1	2007-01-22
Archaea	-	Sulfolobus metallicus DSM 6482 = JCM 9184	GCA_5F001316045.1	2015-10-01
Archaea	-	Halolamina sediminis	GCA_5F001282785.1	2015-08-17
Archaea	-	Thermococcus siculi	GCA_5F002214505.1	2017-07-05
Archaea	-	Halostagnicola kamekurae	GCA_5F900116205.1	2016-11-02
Archaea	-	Haloferax mediterranei ATCC 33500	GCA_5F000306765.2	2014-05-27
Archaea	-	Haloterrigena limicola JCM 13563	GCA_5F000337475.1	2013-02-04
Archaea	-	Methanocaldococcus bathoardescens	GCA_5F000739065.1	2014-08-12
Archaea	-	halophilic archaeon DL31	GCA_5F000224475.1	2011-08-26
Archaea	-	Pyrococcus furiosus DSM 3638	GCA_5F000007305.1	2002-02-27
Archaea	-	Halogeometricum pallidum JCM 14848	GCA_5F000337095.1	2013-02-04
Archaea	-	Natronorubrum bangense JCM 10635	GCA_5F000337715.1	2013-02-04
Archaea	-	Natronococcus occultus SP4	GCA_5F000328685.1	2012-12-28
Archaea	-	Halolamina pelagica	GCA_5F900115675.1	2016-11-02
Archaea	-	Archaeoglobus sulfaticallidus PM70-1	GCA_5F000385565.1	2013-04-30
Archaea	-	Methanolacinia petrolearia DSM 11571	GCA_5F000147875.1	2010-09-17
Archaea	-	Haloprofundus marisrubri	GCA_5F001469955.1	2015-12-18
Archaea	-	Methanosarcina siciliae T4_2FM	GCA_5F000970085.1	2015-04-07
Archaea	-	Aeropyrum camini SY1 = JCM 12091	GCA_5F001316065.1	2015-10-01
Archaea	-	Halogeometricum rufum	GCA_5F900112175.1	2016-11-02
Archaea	-	Methanobrevibacter millerae	GCA_5F001477655.1	2015-12-22
Archaea	-	Halococcus morrhuae DSM 1307	GCA_5F000336695.1	2013-02-04
Archaea	-	Natronobacterium gregoryi	GCA_5F900114025.1	2016-11-02
Archaea	-	Palaeococcus pacificus DY20341	GCA_5F000725425.1	2014-07-14
Archaea	-	Thermococcus onnurineus NA1	GCA_5F000018365.1	2008-11-06
Archaea	-	Methanococcus aeolicus Nankai-3	GCA_5F000017185.1	2007-06-29
Archaea	-	Natronolimnobius baerhuensis	GCA_5F002177135.1	2017-06-08
Archaea	-	Halalkalicoccus jeotgali B3	GCA_5F000196895.1	2010-06-23
Archaea	-	Haloterrigena saccharevitans	GCA_5F001953745.1	2017-01-18
Archaea	-	Halobacterium hubeiense	GCA_5F001488575.1	2015-12-17
Archaea	-	Halobellus rufus	GCA_5F000739575.1	2014-07-31
Archaea	-	Halalkalicoccus paucihalophilus	GCA_5F001593955.1	2016-03-18
Archaea	-	Methanosarcina barkeri 3	GCA_5F000970305.1	2015-04-07
Archaea	-	Metallosphaera cuprina Ar-4	GCA_5F000204925.1	2011-04-19
Archaea	-	Halopiger xanaduensis SH-6	GCA_5F000217715.1	2011-06-09
Archaea	-	Methanococcus vannielii SB	GCA_5F000017165.1	2007-06-29
Archaea	-	Methanocaldococcus jannaschii DSM 2661	GCA_5F000091665.1	1999-12-22
Archaea	-	Halorubrum kocurii JCM 14978	GCA_5F000337355.1	2013-02-04
Archaea	-	Natrialba asiatica DSM 12278	GCA_5F000337555.1	2013-02-04
Archaea	-	Haloterrigena daqingensis	GCA_5F001971705.1	2017-01-26
Archaea	-	Methanohalophilus mahii DSM 5219	GCA_5F000025865.1	2010-03-31
Archaea	-	Halococcus saccharolyticus DSM 5350	GCA_5F000336915.1	2013-02-04
Archaea	-	Halorubrum tebenquichense DSM 14210	GCA_5F000337415.1	2013-02-04
Archaea	-	Halopelagius inordinatus	GCA_5F900113245.1	2016-11-02
Archaea	-	Natrinema altunense	GCA_5F000731985.1	2014-07-21
Archaea	-	Halobellus clavatus	GCA_5F900107195.1	2016-10-22
Archaea	-	Methanolobus vulcani	GCA_5F900100715.1	2016-10-21
Archaea	-	Halovivax asiaticus JCM 14624	GCA_5F000337515.1	2013-02-04
Archaea	-	Halococcus sediminicola	GCA_5F000755245.1	2014-09-11
Archaea	-	Haloplanus vescus	GCA_5F900107665.1	2016-10-22
Archaea	-	Methanolobus tindarius DSM 2278	GCA_5F000504205.1	2013-12-05
Archaea	-	Methanococcus maripaludis X1	GCA_5F000220645.1	2011-07-14
Archaea	-	Thaumarchaeota archaeon N4	GCA_5F000723185.1	2013-12-05
Archaea	-	Methanobrevibacter arboriphilus ANOR1	GCA_5F000513315.1	2013-12-19
Archaea	-	Pyrococcus horikoshii OT3	GCA_5F000011105.1	2004-05-11
Archaea	-	Methanothermus fervidus DSM 2088	GCA_5F000166095.1	2010-11-05
Archaea	-	Desulfurococcus amylolyticus 1221n	GCA_5F000020905.1	2008-12-24
Archaea	-	Halorubrum coriense DSM 10284	GCA_5F000337035.1	2013-02-04
Archaea	-	Sulfurisphaera tokodaii str. 7	GCA_5F000011205.1	2004-05-11
Archaea	-	Natronomonas pharaonis DSM 2160	GCA_5F000026045.1	2005-09-28
Archaea	-	Geoglobus acetivorans	GCA_5F000789255.1	2014-12-04
Archaea	-	Halopenitus malekzadehii	GCA_5F900108505.1	2016-10-27
Archaea	-	Methanofollis liminatans DSM 4140	GCA_5F000275865.1	2012-07-13
Archaea	-	Methanobrevibacter cuticularis	GCA_5F001639285.1	2016-04-29
Archaea	-	Pyrococcus abyssi GE5	GCA_5F000195935.2	2003-05-06
Archaea	-	Acidilobus saccharovorans 345-15	GCA_5F000144915.1	2010-08-06
Archaea	-	Thermoplasma acidophilum DSM 1728	GCA_5F000195915.1	2003-05-06
Archaea	-	Natronorubrum tibetense GA33	GCA_5F000383975.1	2013-04-26
Archaea	-	Halohasta litchfieldiae	GCA_5F900109065.1	2016-10-31
Archaea	-	Methanoculleus marisnigri JR1	GCA_5F000015825.1	2007-02-16
Archaea	-	Methanococcoides methylutens MM1	GCA_5F000970325.1	2015-04-07
Archaea	-	Methanothermobacter marburgensis str. Marburg	GCA_5F000145295.1	2010-08-11
Archaea	-	Methanotorris igneus Kol 5	GCA_5F000214415.1	2011-05-23
Archaea	-	Methanococcoides burtonii DSM 6242	GCA_5F000013725.1	2006-04-10
Archaea	-	Saccharolobus solfataricus	GCA_5F900079115.1	2016-04-11
Archaea	-	Halarchaeum acidiphilum MH1-52-1	GCA_5F000474235.1	2013-09-13
Archaea	-	Methanobrevibacter oralis	GCA_5F001639275.1	2016-04-29
Archaea	-	Archaeoglobus veneficus SNP6	GCA_5F000194625.1	2011-03-31
Archaea	-	Halorubrum aidingense JCM 13560	GCA_5F000336995.1	2013-02-04
Archaea	-	Sulfolobus islandicus L.S.2.15	GCA_5F000022385.1	2009-04-24
Archaea	-	Caldisphaera lagunensis DSM 15908	GCA_5F000317795.1	2012-12-10
Archaea	-	Vulcanisaeta moutnovskia 768-28	GCA_5F000190315.1	2011-02-22
Archaea	-	Haloarcula hispanica ATCC 33960	GCA_5F000223905.1	2011-08-17
Archaea	-	Natronococcus jeotgali DSM 18795	GCA_5F000337695.1	2013-02-04
Archaea	-	Halolamina pelagica	GCA_5F001307315.1	2015-10-06
Archaea	-	Halosimplex carlsbadense 2-9-1	GCA_5F000337455.1	2013-02-04
Archaea	-	Halopiger djelfimassiliensis	GCA_5F000455365.1	2013-08-20
Archaea	-	Methanocella conradii HZ254	GCA_5F000251105.1	2012-03-07
Archaea	-	Halococcus salifodinae DSM 8989	GCA_5F000336935.1	2013-02-04
Archaea	-	Methanoculleus thermophilus	GCA_5F001571405.1	2016-01-19
Archaea	-	Halobiforma nitratireducens JCM 10879	GCA_5F000337895.1	2013-02-04
Archaea	-	Methanobacterium veterum	GCA_5F000745485.1	2014-08-28
Archaea	-	Ferroglobus placidus DSM 10642	GCA_5F000025505.1	2010-02-16
Archaea	-	Thermococcus barossii	GCA_5F002214465.1	2017-07-05
Archaea	-	Methanosarcina horonobensis HB-1 = JCM 15518	GCA_5F000970285.1	2015-04-07
Archaea	-	Thermococcus pacificus	GCA_5F002214485.1	2017-07-05
Archaea	-	Archaeoglobus fulgidus DSM 4304	GCA_5F000008665.1	1999-12-22
Archaea	-	Halovenus aranensis	GCA_5F900100385.1	2016-10-21
Archaea	-	Pyrococcus yayanosii CH1	GCA_5F000215995.1	2011-06-07
Archaea	-	Metallosphaera yellowstonensis MK1	GCA_5F000243315.1	2012-01-23
Archaea	-	Haladaptatus paucihalophilus DX253	GCA_5F000376445.1	2013-04-20
Archaea	-	Thermoplasmatales archaeon BRNA1	GCA_5F000350305.1	2013-04-02
Archaea	-	Thermococcus barophilus MP	GCA_5F000151105.2	2010-12-17
Archaea	-	Sulfolobus acidocaldarius DSM 639	GCA_5F000012285.1	2005-07-05
Archaea	-	Methanothermobacter thermautotrophicus str. Delta H	GCA_5F000008645.1	1999-12-22
Archaea	-	Metallosphaera sedula DSM 5348	GCA_5F000016605.1	2007-04-25
Archaea	-	Natrinema versiforme JCM 10478	GCA_5F000337195.1	2013-02-04
Archaea	-	Methanomicrobium mobile BP	GCA_5F000711215.1	2014-06-24
Archaea	-	Methanococcus maripaludis C7	GCA_5F000017225.1	2007-06-29
Archaea	-	Thermococcus thioreducens	GCA_5F002214545.1	2017-07-05
Archaea	-	Methanolobus profundi	GCA_5F900114835.1	2016-11-02
Archaea	-	Natrinema salaciae	GCA_5F900110865.1	2016-10-31
Archaea	-	Archaeoglobus profundus DSM 5631	GCA_5F000025285.1	2010-01-19
Archaea	-	Halobaculum gomorrense	GCA_5F900129775.1	2016-12-03
Archaea	-	Methanoculleus horonobensis	GCA_5F001602375.1	2016-01-19
Archaea	-	Methanogenium cariaci JCM 10550	GCA_5F001315945.1	2015-10-01
Archaea	-	Halogranum gelatinilyticum	GCA_5F900103715.1	2016-10-21
Archaea	-	Methanohalophilus halophilus	GCA_5F001889405.1	2016-12-06
Archaea	-	Pyrolobus fumarii 1A	GCA_5F000223395.1	2011-08-12
Archaea	-	Methanobrevibacter boviskoreani JH1	GCA_5F000320505.2	2012-10-03
Archaea	-	Natronorubrum sulfidifaciens JCM 14089	GCA_5F000337735.1	2013-02-04
Archaea	-	Halorubrum lipolyticum DSM 21995	GCA_5F000337375.1	2013-02-04
Archaea	-	Halobacterium jilantaiense	GCA_5F900110535.1	2016-10-31
Archaea	-	Methanococcus voltae A3	GCA_5F000006175.2	2010-06-03
Archaea	-	Methanococcoides methylutens	GCA_5F000765475.1	2014-10-10
Archaea	-	methanogenic archaeon ISO4-H5	GCA_5F001560915.1	2016-02-12
Archaea	-	Haloarcula vallismortis ATCC 29715	GCA_5F000337775.1	2013-02-04
Archaea	-	Cuniculiplasma divulgatum	GCA_5F900090055.1	2017-01-31
Archaea	-	Thermococcus guaymasensis DSM 11113	GCA_5F000816105.1	2015-01-07
Archaea	-	Methanoplanus limicola DSM 2279	GCA_5F000243255.1	2012-01-24
Archaea	-	Methanoculleus bourgensis MS2	GCA_5F000304355.2	2014-02-04
Archaea	-	Haloparvum sedimenti	GCA_5F001462205.1	2015-12-08
Archaea	-	Halogranum salarium B-1	GCA_5F000283335.1	2012-08-03
Archaea	-	Halanaeroarchaeum sulfurireducens	GCA_5F001011115.1	2015-05-21
Archaea	-	Methanobrevibacter filiformis	GCA_5F001639265.1	2016-04-29
Archaea	-	Halogeometricum borinquense DSM 11551	GCA_5F000172995.2	2010-11-22
Archaea	-	Haloterrigena turkmenica DSM 5511	GCA_5F000025325.1	2010-01-19
Archaea	-	Thermococcus eurythermalis	GCA_5F000769655.1	2014-10-28
Archaea	-	Methanocaldococcus infernus ME	GCA_5F000092305.1	2010-04-30
Archaea	-	Thermogladius calderae 1633	GCA_5F000264495.1	2012-05-25
Archaea	-	Natronorubrum thiooxidans	GCA_5F900156475.1	2017-01-14
Archaea	-	Methanobrevibacter wolinii SH	GCA_5F000621965.1	2014-04-08
Archaea	-	Haloquadratum walsbyi C23	GCA_5F000237865.1	2011-05-31
Archaea	-	Methanomethylovorans hollandica DSM 15978	GCA_5F000328665.1	2012-12-28
Archaea	-	Methanospirillum hungatei JF-1	GCA_5F000013445.1	2006-02-17
Archaea	-	Ignicoccus hospitalis KIN4_2FI	GCA_5F000017945.1	2007-08-29
Archaea	-	Halorubrum californiensis DSM 19288	GCA_5F000336875.1	2013-02-04
Archaea	-	Aciduliprofundum boonei T469	GCA_5F000025665.1	2010-02-24
Archaea	-	Methanobacterium lacus	GCA_5F000191585.1	2011-03-07
Archaea	-	Pyrodictium occultum	GCA_5F001462395.1	2015-12-08
Archaea	-	Methanoregula formicica SMSP	GCA_5F000327485.1	2012-12-21
Archaea	-	Methanosarcina thermophila TM-1	GCA_5F000969885.1	2015-04-07
Archaea	-	Methanotorris formicicus Mc-S-70	GCA_5F000243455.2	2012-01-23
Archaea	-	Halomicrobium mukohataei DSM 12286	GCA_5F000023965.1	2009-09-03
Archaea	-	Methermicoccus shengliensis DSM 18856	GCA_5F000711905.1	2014-06-25
Archaea	-	Methanothermococcus okinawensis IH1	GCA_5F000179575.2	2011-06-06
Archaea	-	Methanohalobium evestigatum Z-7303	GCA_5F000196655.1	2010-06-15
Archaea	-	Methanosarcina mazei S-6	GCA_5F000970205.1	2015-04-07
Archaea	-	Haloferax mucosum ATCC BAA-1512	GCA_5F000337815.1	2013-02-04
Archaea	-	Methanofollis ethanolicus	GCA_5F001571385.1	2016-01-19
Archaea	-	Methanomassiliicoccus luminyensis B10	GCA_5F000308215.1	2012-06-06
Archaea	-	haloarchaeon 3A1_5FDGR	GCA_5F000447865.2	2014-02-11
Archaea	-	Thermoplasma volcanium GSS1	GCA_5F000011185.1	2004-05-11
Archaea	-	Halodesulfurarchaeum formicicum	GCA_5F001886955.1	2016-11-28
Archaea	-	Methanobacterium congolense	GCA_5F900095295.1	2016-09-08
Archaea	-	Halorubrum lacusprofundi ATCC 49239	GCA_5F000022205.1	2009-02-04
Archaea	-	Haloplanus natans DSM 17983	GCA_5F000427685.1	2013-07-15
Archaea	-	Thermococcus sibiricus MM 739	GCA_5F000022545.1	2009-06-29
Archaea	-	Methanosarcina acetivorans C2A	GCA_5F000007345.1	2002-04-03
Archaea	-	Halogranum amylolyticum	GCA_5F900110465.1	2016-11-17
Archaea	-	Methanosarcina barkeri MS	GCA_5F000970025.1	2015-04-07
Archaea	-	Palaeococcus ferrophilus DSM 13482	GCA_5F000966265.1	2015-03-30
Archaea	-	Thermococcus piezophilus	GCA_5F001647085.1	2016-05-18
Archaea	-	Halorubrum halophilum	GCA_5F000739595.1	2014-07-31
Archaea	-	Halococcus thailandensis JCM 13552	GCA_5F000336715.1	2013-02-04
Archaea	-	Methanobacterium formicicum DSM 3637	GCA_5F000302455.1	2012-10-02
Archaea	-	Methanobacterium paludis	GCA_5F000214725.1	2011-05-24
Archaea	-	Natronomonas moolapensis 8.8.11	GCA_5F000591055.1	2013-02-21
Archaea	-	Natronolimnobius aegyptiacus	GCA_5F002156705.1	2017-05-23
Archaea	-	Halopelagius longus	GCA_5F900100875.1	2016-10-21
Archaea	-	Thermococcus nautili	GCA_5F000585495.1	2014-03-05
Archaea	-	Thermococcus cleftensis	GCA_5F000265525.1	2012-06-11
Archaea	-	Halorubrum vacuolatum	GCA_5F900188065.1	2017-07-16
Archaea	-	Halorhabdus utahensis DSM 12940	GCA_5F000023945.1	2009-08-27
Archaea	-	Haloferax elongans ATCC BAA-1513	GCA_5F000336755.1	2013-02-04
Archaea	-	Geoglobus ahangari	GCA_5F001006045.1	2015-05-11
Archaea	-	Vulcanisaeta thermophila	GCA_5F001748385.1	2016-07-28
Archaea	-	Natrialba hulunbeirensis JCM 10989	GCA_5F000337575.1	2013-02-04
Archaea	-	Methanobrevibacter ruminantium M1	GCA_5F000024185.1	2010-02-05
Archaea	-	Thermococcus gorgonarius	GCA_5F002214385.1	2017-07-05
Archaea	-	Methanocaldococcus villosus KIN24-T80	GCA_5F000371805.1	2013-04-19
Archaea	-	Methanobrevibacter curvatus	GCA_5F001639295.1	2016-04-29
Archaea	-	Pyrococcus kukulkanii	GCA_5F001577775.1	2016-02-29
Archaea	-	Methanococcoides vulcani	GCA_5F900111645.1	2016-10-31
Archaea	-	Halorhabdus tiamatea SARL4B	GCA_5F000470655.1	2013-08-01
Archaea	-	Caldivirga maquilingensis IC-167	GCA_5F000018305.1	2007-10-05
Archaea	-	Acidianus hospitalis W1	GCA_5F000213215.1	2011-05-12
Archaea	-	Halorientalis regularis	GCA_5F900102305.1	2016-10-21
Archaea	-	Methanocella arvoryzae MRE50	GCA_5F000063445.1	2006-10-12
Archaea	-	Halobiforma lacisalsi AJ5	GCA_5F000226975.3	2017-01-23
Archaea	-	Halococcus hamelinensis 100A6	GCA_5F000336675.1	2013-02-04
Archaea	-	Methanosaeta harundinacea 6Ac	GCA_5F000235565.1	2011-11-16
Archaea	-	Methanobacterium formicicum	GCA_5F000762265.1	2014-10-02
Archaea	-	Methanocaldococcus fervens AG86	GCA_5F000023985.1	2009-08-28
Archaea	-	Methanolobus psychrophilus R15	GCA_5F000306725.1	2012-10-18
Archaea	-	Thermococcus kodakarensis KOD1	GCA_5F000009965.1	2005-01-05
Archaea	-	Thermococcus profundus	GCA_5F002214585.1	2017-07-05
Archaea	-	Halococcus agarilyticus	GCA_5F000334895.1	2013-01-29
Archaea	-	Methanolinea tarda NOBI-1	GCA_5F000235685.3	2014-01-13
Archaea	-	Methanothermobacter wolfeii	GCA_5F900095815.1	2016-12-16
Archaea	-	Methanothermococcus thermolithotrophicus DSM 2095	GCA_5F000376965.1	2013-04-22
Archaea	-	Halorubrum tropicale	GCA_5F001280455.1	2015-09-09
Archaea	-	Thermococcus celericrescens	GCA_5F001484195.1	2016-01-04
Archaea	-	Desulfurococcus mucosus DSM 2162	GCA_5F000186365.1	2011-01-20
Archaea	-	Natronolimnobius innermongolicus JCM 12255	GCA_5F000337215.1	2013-02-04
Archaea	-	Methanoregula boonei 6A8	GCA_5F000017625.1	2007-07-26
Archaea	-	Thermococcus litoralis DSM 5473	GCA_5F000246985.3	2013-08-13
Archaea	-	Halopiger goleimassiliensis	GCA_5F000455345.1	2013-08-20
Archaea	-	Acidiplasma aeolicum	GCA_5F001402945.1	2015-10-22
Archaea	-	Halorubrum sodomense	GCA_5F900111935.1	2016-11-02
Archaea	-	Methanonatronarchaeum thermophilum	GCA_5F002153915.1	2017-05-22
Archaea	-	Nitrososphaera viennensis EN76	GCA_5F000698785.1	2014-06-06
Archaea	-	Picrophilus torridus DSM 9790	GCA_5F000008265.1	2004-06-08
Archaea	-	Methanosphaera stadtmanae DSM 3091	GCA_5F000012545.1	2006-01-05
Archaea	-	Thermococcus zilligii AN1	GCA_5F000258515.1	2012-04-11
Archaea	-	Ferroplasma acidarmanus fer1	GCA_5F000152265.2	2013-06-26
Archaea	-	Methanobrevibacter smithii ATCC 35061	GCA_5F000016525.1	2007-06-04
Archaea	-	Halapricum salinum	GCA_5F000755225.1	2014-09-11
Archaea	-	Natrialba magadii ATCC 43099	GCA_5F000025625.1	2010-02-24
Archaea	-	Ignicoccus islandicus DSM 13165	GCA_5F001481685.1	2015-12-23
Archaea	-	Natronobacterium gregoryi SP2	GCA_5F000230715.3	2012-12-10
Archaea	-	Methanosarcina flavescens	GCA_5F001304615.2	2018-10-16
Archaea	-	Methanoculleus chikugoensis	GCA_5F900095385.1	2016-12-16
Archaea	-	Natrinema pellirubrum DSM 15624	GCA_5F000230735.3	2012-12-27
Archaea	-	Methanosalsum zhilinae DSM 4017	GCA_5F000217995.1	2011-06-13
Archaea	-	Methanobrevibacter gottschalkii	GCA_5F900109595.1	2016-10-31
Archaea	-	Pyrodictium delaneyi	GCA_5F001412615.1	2015-10-26
Archaea	-	Methanosarcina vacuolata Z-761	GCA_5F000969905.1	2015-04-07
Archaea	-	Halopiger salifodinae	GCA_5F000784335.1	2014-11-17
Archaea	-	Methanosphaerula palustris E1-9c	GCA_5F000021965.1	2009-01-05
Archaea	-	Natronococcus amylolyticus DSM 10524	GCA_5F000337675.1	2013-02-04
Archaea	-	Methanobrevibacter olleyae	GCA_5F001563245.1	2016-02-18
Bacteria	Acidobacteria	Terriglobus saanensis SP1PR4	GCA_5F000179915.2	2011-01-24
Bacteria	Acidobacteria	Acidobacterium ailaaui	GCA_5F000688455.1	2014-04-08
Bacteria	Acidobacteria	Holophaga foetida DSM 6591	GCA_5F000242615.3	2014-01-16
Bacteria	Acidobacteria	Terriglobus roseus DSM 18391	GCA_5F000265425.1	2012-06-08
Bacteria	Acidobacteria	Granulicella rosea	GCA_5F900188085.1	2017-07-16
Bacteria	Acidobacteria	Silvibacterium bohemicum	GCA_5F001006305.1	2015-05-13
Bacteria	Acidobacteria	Terriglobus roseus	GCA_5F900102185.1	2016-10-20
Bacteria	Acidobacteria	Acidobacterium capsulatum ATCC 51196	GCA_5F000022565.1	2009-03-30
Bacteria	Acidobacteria	Granulicella tundricola MP5ACTX9	GCA_5F000178975.2	2011-02-02
Bacteria	Acidobacteria	Chloracidobacterium thermophilum B	GCA_5F000226295.1	2011-09-23
Bacteria	Acidobacteria	Pyrinomonas methylaliphatogenes	GCA_5F000820845.2	2015-01-13
Bacteria	Acidobacteria	Edaphobacter aggregans DSM 19364	GCA_5F000745965.1	2014-08-28
Bacteria	Acidobacteria	Granulicella mallensis MP5ACTX8	GCA_5F000178955.2	2011-12-01
Bacteria	Acidobacteria	Geothrix fermentans DSM 14018	GCA_5F000428885.1	2013-07-15
Bacteria	Acidobacteria	Granulicella pectinivorans	GCA_5F900114625.1	2016-11-02
Bacteria	Acidobacteria	Thermoanaerobaculum aquaticum	GCA_5F000687145.1	2014-05-08
Bacteria	Acidobacteria	Bryobacter aggregatus MPL3	GCA_5F000702445.1	2014-06-11
Bacteria	Acidobacteria	Terracidiphilus gabretensis	GCA_5F001449115.1	2015-11-30
Bacteria	Actinobacteria	Kibdelosporangium phytohabitans	GCA_5F001302585.1	2015-09-29
Bacteria	Actinobacteria	Pseudarthrobacter chlorophenolicus A6	GCA_5F000022025.1	2009-01-09
Bacteria	Actinobacteria	Nocardiopsis baichengensis YIM 90130	GCA_5F000341205.1	2013-02-19
Bacteria	Actinobacteria	Kibdelosporangium aridum	GCA_5F900176515.1	2017-04-08
Bacteria	Actinobacteria	Mycolicibacterium aurum	GCA_5F900078775.1	2016-05-31
Bacteria	Actinobacteria	Gordonia paraffinivorans NBRC 108238	GCA_5F000344155.1	2013-02-27
Bacteria	Actinobacteria	Olsenella profusa F0195	GCA_5F000468755.1	2013-09-19
Bacteria	Actinobacteria	Micromonospora aurantiaca ATCC 27029	GCA_5F000145235.1	2010-08-11
Bacteria	Actinobacteria	Actinomyces johnsonii F0542	GCA_5F000466245.1	2013-09-12
Bacteria	Actinobacteria	Corynebacterium urealyticum DSM 7109	GCA_5F000069945.1	2008-04-02
Bacteria	Actinobacteria	Corynebacterium vitaeruminis DSM 20294	GCA_5F000550805.1	2014-02-05
Bacteria	Actinobacteria	Kocuria polaris	GCA_5F000786195.1	2014-11-23
Bacteria	Actinobacteria	Kocuria rhizophila DC2201	GCA_5F000010285.1	2008-04-17
Bacteria	Actinobacteria	Pseudonocardia asaccharolytica DSM 44247 = NBRC 16224	GCA_5F000423625.1	2013-07-11
Bacteria	Actinobacteria	Thermocrispum municipale DSM 44069	GCA_5F000427825.1	2013-09-05
Bacteria	Actinobacteria	Microbacterium yannicii PS01	GCA_5F000304335.1	2012-06-21
Bacteria	Actinobacteria	Cellulomonas fimi ATCC 484	GCA_5F000212695.1	2011-05-09
Bacteria	Actinobacteria	Microbacterium azadirachtae	GCA_5F000956505.1	2015-03-19
Bacteria	Actinobacteria	Nocardiopsis potens DSM 45234	GCA_5F000341105.1	2013-02-19
Bacteria	Actinobacteria	Leucobacter chromiiresistens JG 31	GCA_5F000231305.1	2011-10-21
Bacteria	Actinobacteria	Actinoplanes globisporus DSM 43857	GCA_5F000379645.1	2013-04-23
Bacteria	Actinobacteria	Corynebacterium argentoratense DSM 44202	GCA_5F000590555.1	2013-08-27
Bacteria	Actinobacteria	Corynebacterium falsenii	GCA_5F001054945.1	2015-07-10
Bacteria	Actinobacteria	Nonomuraea jiangxiensis	GCA_5F900099965.1	2016-10-21
Bacteria	Actinobacteria	Cellulosimicrobium cellulans	GCA_5F001722485.1	2016-09-09
Bacteria	Actinobacteria	Rothia dentocariosa ATCC 17931	GCA_5F000164695.2	2010-11-03
Bacteria	Actinobacteria	Microbacterium oxydans	GCA_5F900095745.1	2016-10-26
Bacteria	Actinobacteria	Corynebacterium coyleae	GCA_5F900105505.1	2016-10-22
Bacteria	Actinobacteria	Isoptericola dokdonensis DS-3	GCA_5F001636295.1	2016-05-03
Bacteria	Actinobacteria	Modestobacter marinus	GCA_5F000306785.1	2012-05-24
Bacteria	Actinobacteria	Agrococcus jejuensis	GCA_5F900099705.1	2016-10-20
Bacteria	Actinobacteria	Propionicicella superfundia DSM 22317	GCA_5F000423465.1	2013-07-11
Bacteria	Actinobacteria	Mobiluncus mulieris ATCC 35243	GCA_5F000160615.1	2009-05-15
Bacteria	Actinobacteria	Nocardia crassostreae	GCA_5F001613405.1	2016-04-01
Bacteria	Actinobacteria	Corynebacterium capitovis DSM 44611	GCA_5F000372085.1	2013-04-19
Bacteria	Actinobacteria	Microbacterium maritypicum MF109	GCA_5F000455825.1	2013-08-28
Bacteria	Actinobacteria	Tetrasphaera japonica T1-X7	GCA_5F001046855.1	2014-07-25
Bacteria	Actinobacteria	Kocuria indica	GCA_5F900177335.1	2017-04-19
Bacteria	Actinobacteria	Cryobacterium psychrotolerans	GCA_5F900101115.1	2016-10-21
Bacteria	Actinobacteria	Micromonospora inyonensis	GCA_5F900091415.1	2016-08-25
Bacteria	Actinobacteria	Sinomonas humi	GCA_5F000802235.1	2014-12-16
Bacteria	Actinobacteria	Streptacidiphilus rugosus AM-16	GCA_5F000744655.1	2014-08-28
Bacteria	Actinobacteria	Mycolicibacterium chubuense NBB4	GCA_5F000266905.1	2012-06-12
Bacteria	Actinobacteria	Nakamurella multipartita DSM 44233	GCA_5F000024365.1	2009-09-15
Bacteria	Actinobacteria	Rothia mucilaginosa DY-18	GCA_5F000011025.1	2010-01-05
Bacteria	Actinobacteria	Gordonia terrae	GCA_5F001698225.1	2016-08-02
Bacteria	Actinobacteria	Brevibacterium ravenspurgense 5401308 = CCUG 53855	GCA_5F000285915.1	2012-05-30
Bacteria	Actinobacteria	Nocardiopsis salina YIM 90010	GCA_5F000341025.1	2013-02-19
Bacteria	Actinobacteria	Corynebacterium glutamicum ATCC 13032	GCA_5F000011325.1	2004-02-18
Bacteria	Actinobacteria	Corynebacterium variabile	GCA_5F000720035.1	2014-07-02
Bacteria	Actinobacteria	Mycolicibacterium holsaticum	GCA_5F001722355.1	2016-09-09
Bacteria	Actinobacteria	Patulibacter minatonensis DSM 18081	GCA_5F000519325.1	2014-01-13
Bacteria	Actinobacteria	Streptosporangium subroseum	GCA_5F900188345.1	2017-07-16
Bacteria	Actinobacteria	Gordonia shandongensis DSM 45094	GCA_5F000423025.1	2013-07-11
Bacteria	Actinobacteria	Corynebacterium bouchesdurhonense	GCA_5F900078305.2	2016-03-24
Bacteria	Actinobacteria	Microterricola viridarii	GCA_5F001542775.1	2016-01-29
Bacteria	Actinobacteria	Corynebacterium aurimucosum	GCA_5F001054195.1	2015-07-10
Bacteria	Actinobacteria	Corynebacterium casei LMG S-19264	GCA_5F000550785.1	2014-02-05
Bacteria	Actinobacteria	Saccharopolyspora jiangxiensis	GCA_5F900112555.1	2016-11-05
Bacteria	Actinobacteria	Micrococcus lylae NBRC 15355	GCA_5F001570885.1	2016-02-10
Bacteria	Actinobacteria	Actinomycetospora chiangmaiensis DSM 45062	GCA_5F000379625.1	2013-04-23
Bacteria	Actinobacteria	Brachybacterium faecium DSM 4810	GCA_5F000023405.1	2009-08-25
Bacteria	Actinobacteria	Lawsonella clevelandensis	GCA_5F001293125.1	2015-09-17
Bacteria	Actinobacteria	Nocardiopsis lucentensis DSM 44048	GCA_5F000341125.1	2013-02-19
Bacteria	Actinobacteria	Microbispora rosea	GCA_5F900156315.1	2017-01-15
Bacteria	Actinobacteria	Nesterenkonia alba DSM 19423	GCA_5F000421745.1	2013-07-09
Bacteria	Actinobacteria	Knoellia aerolata DSM 18566	GCA_5F000768695.1	2014-10-27
Bacteria	Actinobacteria	Nocardia farcinica	GCA_5F001182745.2	2015-07-08
Bacteria	Actinobacteria	Amycolatopsis methanolica 239	GCA_5F000739085.1	2014-08-12
Bacteria	Actinobacteria	Modestobacter caceresii	GCA_5F000761485.1	2014-10-01
Bacteria	Actinobacteria	Saccharopolyspora spinosa NRRL 18395	GCA_5F000194155.1	2011-03-29
Bacteria	Actinobacteria	Atopobium fossor DSM 15642	GCA_5F000483125.1	2013-10-25
Bacteria	Actinobacteria	Sanguibacter marinus	GCA_5F900113055.1	2016-11-02
Bacteria	Actinobacteria	Catelliglobosispora koreensis DSM 44566	GCA_5F000379685.1	2013-04-23
Bacteria	Actinobacteria	Micromonospora inositola	GCA_5F900090285.1	2016-08-16
Bacteria	Actinobacteria	Corynebacterium deserti GIMN1.010	GCA_5F001277995.1	2015-09-02
Bacteria	Actinobacteria	Libanicoccus massiliensis	GCA_5F900143685.1	2016-12-08
Bacteria	Actinobacteria	Corynebacterium mycetoides	GCA_5F900103625.1	2016-10-20
Bacteria	Actinobacteria	Pseudonocardia oroxyli	GCA_5F900102195.1	2016-10-21
Bacteria	Actinobacteria	Nocardia otitidiscaviarum NBRC 14405	GCA_5F000308635.1	2012-07-16
Bacteria	Actinobacteria	Nocardia cyriacigeorgica GUH-2	GCA_5F000284035.1	2012-02-07
Bacteria	Actinobacteria	Bifidobacterium magnum	GCA_5F000741255.1	2014-08-18
Bacteria	Actinobacteria	Microbacterium foliorum	GCA_5F000956415.1	2015-03-19
Bacteria	Actinobacteria	Alloscardovia macacae	GCA_5F002127695.1	2017-05-11
Bacteria	Actinobacteria	Tetrasphaera jenkinsii Ben 74	GCA_5F001046875.1	2014-07-25
Bacteria	Actinobacteria	Corynebacterium variabile DSM 44702	GCA_5F000179395.2	2011-07-19
Bacteria	Actinobacteria	Nocardioides terrae	GCA_5F900112345.1	2016-11-02
Bacteria	Actinobacteria	Corynebacterium otitidis ATCC 51513	GCA_5F000296405.1	2012-09-17
Bacteria	Actinobacteria	Intrasporangium chromatireducens Q5-1	GCA_5F000576575.1	2014-02-24
Bacteria	Actinobacteria	Nocardiopsis trehalosi NBRC 14201	GCA_5F001552555.1	2016-02-06
Bacteria	Actinobacteria	Arthrobacter crystallopoietes	GCA_5F900100805.1	2016-10-21
Bacteria	Actinobacteria	Demequina aestuarii	GCA_5F000975095.1	2015-02-26
Bacteria	Actinobacteria	Bifidobacterium commune	GCA_5F900094885.1	2016-08-04
Bacteria	Actinobacteria	Nocardioides lianchengensis	GCA_5F900101465.1	2016-10-21
Bacteria	Actinobacteria	Nitriliruptor alkaliphilus DSM 45188	GCA_5F000969705.1	2015-04-06
Bacteria	Actinobacteria	Arcanobacterium phocae	GCA_5F900105865.1	2016-10-21
Bacteria	Actinobacteria	Corynebacterium durum F0235	GCA_5F000318135.1	2013-01-29
Bacteria	Actinobacteria	Sinosporangium album	GCA_5F900100605.1	2016-10-21
Bacteria	Actinobacteria	Collinsella stercoris DSM 13279	GCA_5F000156215.1	2008-10-09
Bacteria	Actinobacteria	Bifidobacterium pseudolongum PV8-2	GCA_5F000800475.2	2014-12-09
Bacteria	Actinobacteria	Brachybacterium muris UCD-AY4	GCA_5F000338055.1	2013-02-05
Bacteria	Actinobacteria	Actinomyces coleocanis DSM 15436	GCA_5F000159015.1	2009-01-27
Bacteria	Actinobacteria	Rhodococcus marinonascens NBRC 14363	GCA_5F001894885.1	2016-12-05
Bacteria	Actinobacteria	Pseudonocardia acaciae DSM 45401	GCA_5F000620785.1	2014-04-08
Bacteria	Actinobacteria	Microbacterium luticocti DSM 19459	GCA_5F000422405.1	2013-07-11
Bacteria	Actinobacteria	Corynebacterium lactis RW2-5	GCA_5F001274895.1	2015-08-26
Bacteria	Actinobacteria	Thermobispora bispora DSM 43833	GCA_5F000092645.1	2010-05-17
Bacteria	Actinobacteria	Rhodococcus defluvii	GCA_5F000738775.1	2014-08-08
Bacteria	Actinobacteria	Thermocrispum agreste DSM 44070	GCA_5F000427905.1	2013-07-15
Bacteria	Actinobacteria	Nocardia seriolae	GCA_5F001865855.1	2016-11-03
Bacteria	Actinobacteria	Janibacter melonis	GCA_5F001637565.1	2016-05-05
Bacteria	Actinobacteria	Nocardiopsis ganjiahuensis DSM 45031	GCA_5F000341085.1	2013-02-19
Bacteria	Actinobacteria	Collinsella aerofaciens ATCC 25986	GCA_5F000169035.1	2007-05-07
Bacteria	Actinobacteria	Marmoricola aequoreus	GCA_5F000720335.1	2014-07-02
Bacteria	Actinobacteria	Nocardioides alkalitolerans DSM 16699	GCA_5F000426525.1	2013-07-11
Bacteria	Actinobacteria	Nocardia thailandica NBRC 100428	GCA_5F000308795.1	2012-07-16
Bacteria	Actinobacteria	Actinomyces radicidentis	GCA_5F001553565.1	2016-02-09
Bacteria	Actinobacteria	Mycolicibacter sinensis	GCA_5F000214155.1	2011-05-20
Bacteria	Actinobacteria	Mycolicibacillus trivialis	GCA_5F002102395.1	2017-04-20
Bacteria	Actinobacteria	Rhodococcus triatomae	GCA_5F900099725.1	2016-10-21
Bacteria	Actinobacteria	Nocardia takedensis NBRC 100417	GCA_5F000308695.1	2012-07-16
Bacteria	Actinobacteria	Enterorhabdus mucosicola DSM 19490	GCA_5F000422625.1	2013-07-11
Bacteria	Actinobacteria	Microtetraspora glauca	GCA_5F000721275.1	2014-07-02
Bacteria	Actinobacteria	Corynebacterium phoceense	GCA_5F900092335.1	2016-07-28
Bacteria	Actinobacteria	Nocardia speluncae NBRC 108251	GCA_5F001613245.1	2016-04-01
Bacteria	Actinobacteria	Atopobium vaginae DSM 15829	GCA_5F000159235.2	2011-04-05
Bacteria	Actinobacteria	Sinomonas atrocyanea	GCA_5F001577305.1	2016-02-29
Bacteria	Actinobacteria	Thermostaphylospora chromogena	GCA_5F900099985.1	2016-10-21
Bacteria	Actinobacteria	Knoellia flava TL1	GCA_5F000768675.1	2014-10-27
Bacteria	Actinobacteria	Skermania piniformis NBRC 15059	GCA_5F001552855.1	2016-02-06
Bacteria	Actinobacteria	Tetrasphaera elongata Lp2	GCA_5F000367525.2	2013-04-15
Bacteria	Actinobacteria	Olsenella scatoligenes	GCA_5F001494635.1	2016-01-05
Bacteria	Actinobacteria	Nocardia miyunensis NBRC 108239	GCA_5F001613065.1	2016-04-01
Bacteria	Actinobacteria	Cryptobacterium curtum DSM 15641	GCA_5F000023845.1	2009-08-26
Bacteria	Actinobacteria	Actinoplanes rectilineatus	GCA_5F000962825.1	2015-03-25
Bacteria	Actinobacteria	Gordonia desulfuricans NBRC 100010	GCA_5F001485495.1	2015-12-22
Bacteria	Actinobacteria	Monashia flava	GCA_5F001956915.1	2017-01-18
Bacteria	Actinobacteria	Micromonospora sediminicola	GCA_5F900089585.1	2016-06-17
Bacteria	Actinobacteria	Nocardioides dokdonensis FR1436	GCA_5F001653335.1	2016-05-27
Bacteria	Actinobacteria	Actinomyces oris	GCA_5F001553935.1	2016-02-09
Bacteria	Actinobacteria	Rhodococcus erythropolis CCM2595	GCA_5F000454045.1	2013-08-22
Bacteria	Actinobacteria	Gordonia aichiensis NBRC 108223	GCA_5F000332975.1	2013-01-11
Bacteria	Actinobacteria	Mycolicibacterium mucogenicum	GCA_5F001291445.1	2015-09-11
Bacteria	Actinobacteria	Nocardioides jensenii JCM 1364 = NBRC 14755	GCA_5F001552535.1	2016-02-06
Bacteria	Actinobacteria	Actinomadura kijaniata NBRC 14229	GCA_5F001552175.1	2016-02-03
Bacteria	Actinobacteria	Mycolicibacillus koreensis	GCA_5F002104795.1	2017-04-21
Bacteria	Actinobacteria	Mycolicibacterium fortuitum	GCA_5F001307545.1	2015-10-07
Bacteria	Actinobacteria	Actinoplanes regularis	GCA_5F900188005.1	2017-07-16
Bacteria	Actinobacteria	Devriesea agamarum	GCA_5F900070355.1	2015-07-14
Bacteria	Actinobacteria	Micromonospora cremea	GCA_5F900143515.1	2016-12-16
Bacteria	Actinobacteria	Mycolicibacterium goodii	GCA_5F001187505.1	2015-07-27
Bacteria	Actinobacteria	Rhodococcus aetherivorans	GCA_5F000982715.1	2015-04-30
Bacteria	Actinobacteria	Dermacoccus nishinomiyaensis	GCA_5F000725405.1	2014-07-14
Bacteria	Actinobacteria	Saccharomonospora glauca K62	GCA_5F000243395.3	2012-04-18
Bacteria	Actinobacteria	Planobispora rosea	GCA_5F001696485.1	2016-07-28
Bacteria	Actinobacteria	Actinopolyspora halophila DSM 43834	GCA_5F000371785.1	2013-04-19
Bacteria	Actinobacteria	Blastococcus endophyticus	GCA_5F900110555.1	2016-10-31
Bacteria	Actinobacteria	Corynebacterium sputi DSM 45148	GCA_5F000427865.1	2013-07-15
Bacteria	Actinobacteria	Salinispora tropica CNB-440	GCA_5F000016425.1	2007-04-17
Bacteria	Actinobacteria	Geodermatophilus pulveris	GCA_5F900188375.1	2017-07-16
Bacteria	Actinobacteria	Rubrobacter aplysinae	GCA_5F001029505.1	2015-06-18
Bacteria	Actinobacteria	Cellulomonas massiliensis JC225	GCA_5F000312005.1	2012-08-16
Bacteria	Actinobacteria	Nocardia inohanensis NBRC 100128	GCA_5F001612945.1	2016-04-01
Bacteria	Actinobacteria	Cnuibacter physcomitrellae	GCA_5F002096055.1	2017-04-18
Bacteria	Actinobacteria	Kocuria salsicia	GCA_5F001408335.1	2015-10-12
Bacteria	Actinobacteria	Glycomyces arizonensis DSM 44726	GCA_5F000482705.1	2013-10-25
Bacteria	Actinobacteria	Rhodococcus zopfii NBRC 100606 = JCM 9919	GCA_5F001895025.1	2016-12-05
Bacteria	Actinobacteria	Cellulomonas iranensis NBRC 101100 = JCM 18110	GCA_5F001552375.1	2016-02-05
Bacteria	Actinobacteria	Kocuria palustris	GCA_5F001275345.1	2015-08-27
Bacteria	Actinobacteria	Geodermatophilus nigrescens	GCA_5F900129495.1	2016-12-03
Bacteria	Actinobacteria	Nigerium massiliense	GCA_5F000826085.1	2014-10-18
Bacteria	Actinobacteria	Actinomyces radingae	GCA_5F900106055.1	2016-10-21
Bacteria	Actinobacteria	Amycolatopsis jejuensis	GCA_5F000717335.1	2014-07-01
Bacteria	Actinobacteria	Brevibacterium linens	GCA_5F001606005.1	2016-04-04
Bacteria	Actinobacteria	Haematomicrobium sanguinis DSM 21259	GCA_5F000688395.1	2014-04-08
Bacteria	Actinobacteria	Rhodococcus tukisamuensis NBRC 100609	GCA_5F001894985.1	2016-12-05
Bacteria	Actinobacteria	Herbidospora mongoliensis	GCA_5F001570545.1	2016-01-26
Bacteria	Actinobacteria	Amycolatopsis xylanica	GCA_5F900107045.1	2016-10-22
Bacteria	Actinobacteria	Actinokineospora inagensis DSM 44258	GCA_5F000482865.1	2013-10-25
Bacteria	Actinobacteria	Corynebacterium ulceribovis DSM 45146	GCA_5F000372445.1	2013-04-19
Bacteria	Actinobacteria	Nonomuraea coxensis DSM 45129	GCA_5F000379885.1	2013-04-23
Bacteria	Actinobacteria	Amycolatopsis australiensis	GCA_5F900119165.1	2016-11-12
Bacteria	Actinobacteria	Streptomonospora alba	GCA_5F000826685.1	2015-01-20
Bacteria	Actinobacteria	Cellulomonas flavigena DSM 20109	GCA_5F000092865.1	2010-05-13
Bacteria	Actinobacteria	Propionimicrobium lymphophilum DSM 4903	GCA_5F000423485.1	2013-07-11
Bacteria	Actinobacteria	Mycolicibacterium neoaurum VKM Ac-1815D	GCA_5F000317305.3	2014-08-26
Bacteria	Actinobacteria	Actinomyces nasicola	GCA_5F900107735.1	2016-10-22
Bacteria	Actinobacteria	Dermabacter vaginalis	GCA_5F001678905.1	2016-07-05
Bacteria	Actinobacteria	Corynebacterium nuruki S6-4	GCA_5F000213935.2	2011-05-17
Bacteria	Actinobacteria	Segniliparus rugosus ATCC BAA-974	GCA_5F000185725.2	2013-09-30
Bacteria	Actinobacteria	Nocardia niwae NBRC 108934 = DSM 45340	GCA_5F001613465.1	2016-04-01
Bacteria	Actinobacteria	Demequina aurantiaca	GCA_5F000975135.1	2015-02-26
Bacteria	Actinobacteria	Agrococcus carbonis	GCA_5F900104705.1	2016-10-20
Bacteria	Actinobacteria	Nocardia arthritidis NBRC 100137	GCA_5F001612765.1	2016-04-01
Bacteria	Actinobacteria	Bifidobacterium mongoliense DSM 21395	GCA_5F000741285.1	2014-08-18
Bacteria	Actinobacteria	Corynebacterium ihumii	GCA_5F000403725.1	2013-05-29
Bacteria	Actinobacteria	Saccharopolyspora erythraea NRRL 2338	GCA_5F000062885.1	2007-03-21
Bacteria	Actinobacteria	Bifidobacterium biavatii DSM 23969	GCA_5F000741165.1	2014-08-18
Bacteria	Actinobacteria	Sinomonas mesophila	GCA_5F001999765.1	2017-02-15
Bacteria	Actinobacteria	Bifidobacterium stellenboschense	GCA_5F000741785.1	2014-08-18
Bacteria	Actinobacteria	Saccharomonospora paurometabolica YIM 90007	GCA_5F000231035.3	2014-01-16
Bacteria	Actinobacteria	Glycomyces harbinensis	GCA_5F900101745.1	2016-10-21
Bacteria	Actinobacteria	Slackia heliotrinireducens DSM 20476	GCA_5F000023885.1	2009-08-28
Bacteria	Actinobacteria	Nocardia transvalensis NBRC 15921	GCA_5F000308875.1	2012-07-16
Bacteria	Actinobacteria	Arthrobacter rhombi	GCA_5F900163545.1	2017-02-11
Bacteria	Actinobacteria	Actinomadura formosensis NBRC 14204	GCA_5F001552155.1	2016-02-03
Bacteria	Actinobacteria	Acidipropionibacterium jensenii DSM 20535	GCA_5F000425285.1	2013-07-11
Bacteria	Actinobacteria	Bifidobacterium asteroides PRL2011	GCA_5F000304215.1	2012-10-09
Bacteria	Actinobacteria	Amycolatopsis mediterranei U32	GCA_5F000196835.1	2010-06-29
Bacteria	Actinobacteria	Actinokineospora spheciospongiae	GCA_5F000564855.1	2014-02-06
Bacteria	Actinobacteria	Arthrobacter nitrophenolicus	GCA_5F000332815.1	2013-01-23
Bacteria	Actinobacteria	Geodermatophilus africanus	GCA_5F900107105.1	2016-10-22
Bacteria	Actinobacteria	Leucobacter salsicius M1-8	GCA_5F000350525.1	2013-04-03
Bacteria	Actinobacteria	Nocardia asteroides NBRC 15531	GCA_5F000308355.2	2013-10-04
Bacteria	Actinobacteria	Haloechinothrix alba	GCA_5F900188115.1	2017-07-16
Bacteria	Actinobacteria	Actinomyces nasicola	GCA_5F001907295.1	2016-12-16
Bacteria	Actinobacteria	_5BZimmermannella_5D bifida NBRC 103089	GCA_5F001570925.1	2016-02-10
Bacteria	Actinobacteria	Gordonia hirsuta DSM 44140 = NBRC 16056	GCA_5F000333015.1	2013-01-11
Bacteria	Actinobacteria	Scardovia wiggsiae F0424	GCA_5F000269605.1	2012-06-15
Bacteria	Actinobacteria	Mycolicibacterium hassiacum DSM 44199	GCA_5F000379865.1	2013-04-23
Bacteria	Actinobacteria	Actinoalloteichus hoggarensis	GCA_5F002234535.1	2017-07-27
Bacteria	Actinobacteria	Corynebacterium halotolerans YIM 70093 = DSM 44683	GCA_5F000341345.1	2013-02-20
Bacteria	Actinobacteria	Kitasatospora azatica KCTC 9699	GCA_5F000744785.1	2014-08-28
Bacteria	Actinobacteria	Corynebacterium pseudodiphtheriticum DSM 44287	GCA_5F000688415.1	2014-04-08
Bacteria	Actinobacteria	Actinoplanes utahensis	GCA_5F000785985.1	2014-11-21
Bacteria	Actinobacteria	Plantibacter flavus	GCA_5F002024505.1	2017-03-09
Bacteria	Actinobacteria	Micromonospora echinospora	GCA_5F900091495.1	2016-08-15
Bacteria	Actinobacteria	Streptacidiphilus oryzae TH49	GCA_5F000744815.1	2014-08-28
Bacteria	Actinobacteria	Leifsonia aquatica ATCC 14665	GCA_5F000469485.1	2013-09-20
Bacteria	Actinobacteria	Nocardia brasiliensis ATCC 700358	GCA_5F000250675.3	2012-09-28
Bacteria	Actinobacteria	Corynebacterium doosanense CAU 212 = DSM 45436	GCA_5F000767055.1	2014-10-16
Bacteria	Actinobacteria	Rathayibacter toxicus	GCA_5F001465855.1	2015-12-14
Bacteria	Actinobacteria	Bifidobacterium angulatum DSM 20098 = JCM 7096	GCA_5F001025155.1	2015-03-24
Bacteria	Actinobacteria	Knoellia sinensis KCTC 19936	GCA_5F000768705.1	2014-10-27
Bacteria	Actinobacteria	Gordonibacter pamelaeae 7-10-1-b	GCA_5F000210055.1	2010-04-23
Bacteria	Actinobacteria	Phycicoccus jejuensis	GCA_5F000720925.1	2014-07-02
Bacteria	Actinobacteria	Acaricomes phytoseiuli DSM 14247	GCA_5F000376245.1	2013-04-20
Bacteria	Actinobacteria	Corynebacterium glyciniphilum AJ 3170	GCA_5F000626675.1	2014-04-11
Bacteria	Actinobacteria	Allosalinactinospora lopnorensis	GCA_5F000981225.1	2015-04-27
Bacteria	Actinobacteria	Pseudonocardia thermophila	GCA_5F900142365.1	2016-12-03
Bacteria	Actinobacteria	Serinicoccus profundi MCCC 1A05965	GCA_5F000224715.2	2011-08-30
Bacteria	Actinobacteria	Rhodococcus fascians A44A	GCA_5F000760735.1	2014-09-30
Bacteria	Actinobacteria	Cutibacterium granulosum DSM 20700	GCA_5F000463665.1	2013-09-03
Bacteria	Actinobacteria	Mycolicibacterium rhodesiae NBB3	GCA_5F000230895.3	2011-12-12
Bacteria	Actinobacteria	Arthrobacter luteolus NBRC 107841	GCA_5F001552075.1	2016-02-03
Bacteria	Actinobacteria	Thermobifida cellulosilytica TB100	GCA_5F001517975.1	2016-01-19
Bacteria	Actinobacteria	Nocardia sp. Y48	GCA_5F001886715.1	2016-11-28
Bacteria	Actinobacteria	Ferrithrix thermotolerans DSM 19514	GCA_5F900128965.1	2016-12-03
Bacteria	Actinobacteria	Nocardia carnea NBRC 14403	GCA_5F000308515.1	2012-07-13
Bacteria	Actinobacteria	Corynebacterium urinapleomorphum	GCA_5F900155535.1	2017-01-13
Bacteria	Actinobacteria	Corynebacterium pseudotuberculosis C231	GCA_5F000144675.1	2010-08-05
Bacteria	Actinobacteria	Intrasporangium calvum DSM 43043	GCA_5F000184685.1	2010-12-29
Bacteria	Actinobacteria	Microlunatus phosphovorus NM-1	GCA_5F000270245.1	2011-06-01
Bacteria	Actinobacteria	Actinokineospora terrae	GCA_5F900111175.1	2016-10-31
Bacteria	Actinobacteria	Corynebacterium flavescens	GCA_5F001941465.1	2017-01-10
Bacteria	Actinobacteria	Corynebacterium fournierii	GCA_5F900176865.1	2017-04-26
Bacteria	Actinobacteria	Actinophytocola xinjiangensis	GCA_5F001921215.1	2016-12-23
Bacteria	Actinobacteria	Pseudonocardia autotrophica	GCA_5F000717175.1	2014-07-01
Bacteria	Actinobacteria	Amycolatopsis marina	GCA_5F900111885.1	2016-11-05
Bacteria	Actinobacteria	Arthrobacter cupressi	GCA_5F900099975.1	2016-10-21
Bacteria	Actinobacteria	Mycolicibacterium flavescens	GCA_5F001722335.1	2016-09-09
Bacteria	Actinobacteria	_5BPropionibacterium_5D namnetense	GCA_5F001642025.1	2016-05-11
Bacteria	Actinobacteria	Brachybacterium massiliense	GCA_5F900184245.1	2017-05-23
Bacteria	Actinobacteria	Streptomyces lincolnensis	GCA_5F001685355.1	2016-07-15
Bacteria	Actinobacteria	Streptomyces leeuwenhoekii	GCA_5F001013905.1	2015-05-21
Bacteria	Actinobacteria	Streptomyces autolyticus	GCA_5F001983975.1	2017-02-03
Bacteria	Actinobacteria	Streptomyces violens	GCA_5F000717745.1	2014-07-02
Bacteria	Actinobacteria	Streptomyces yeochonensis CN732	GCA_5F000745345.1	2014-08-28
Bacteria	Actinobacteria	Streptomyces avermitilis MA-4680 = NBRC 14893	GCA_5F000009765.2	2016-03-24
Bacteria	Actinobacteria	Streptomyces albus	GCA_5F000827005.1	2015-01-21
Bacteria	Actinobacteria	Streptomyces wuyuanensis	GCA_5F900103455.1	2016-10-21
Bacteria	Actinobacteria	Streptomyces varsoviensis	GCA_5F000718635.1	2014-07-02
Bacteria	Actinobacteria	Streptomyces sulphureus DSM 40104	GCA_5F000381025.1	2013-04-24
Bacteria	Actinobacteria	Streptomyces thermolilacinus SPC6	GCA_5F000478605.2	2016-09-28
Bacteria	Actinobacteria	Streptomyces himastatinicus ATCC 53653	GCA_5F000158915.1	2009-03-02
Bacteria	Actinobacteria	Streptomyces azureus	GCA_5F001270025.1	2015-08-06
Bacteria	Actinobacteria	Streptomyces collinus Tu 365	GCA_5F000444875.1	2013-08-06
Bacteria	Actinobacteria	Streptomyces bingchenggensis BCW-1	GCA_5F000092385.1	2010-05-28
Bacteria	Actinobacteria	Streptomyces coelicolor A3_282_29	GCA_5F000203835.1	2003-05-06
Bacteria	Actinobacteria	Streptomyces glauciniger	GCA_5F900188405.1	2017-07-16
Bacteria	Actinobacteria	Streptomyces tsukubensis NRRL18488	GCA_5F000297155.2	2015-03-20
Bacteria	Actinobacteria	Streptomyces aurantiacus	GCA_5F001418335.1	2015-10-28
Bacteria	Actinobacteria	Streptomyces rubidus	GCA_5F900110255.1	2016-10-31
Bacteria	Actinobacteria	Streptomyces olivaceus	GCA_5F000721235.1	2014-07-02
Bacteria	Actinobacteria	Streptomyces oceani	GCA_5F001751245.1	2016-10-04
Bacteria	Actinobacteria	Streptomyces pristinaespiralis	GCA_5F001278075.1	2015-09-02
Bacteria	Actinobacteria	Streptomyces thermoautotrophicus	GCA_5F001543895.1	2016-02-01
Bacteria	Actinobacteria	Streptomyces atroolivaceus	GCA_5F000717025.1	2014-07-01
Bacteria	Actinobacteria	Streptomyces prasinopilosus	GCA_5F001419695.1	2015-10-29
Bacteria	Actinobacteria	Streptomyces griseochromogenes	GCA_5F001542625.2	2016-07-05
Bacteria	Actinobacteria	Streptomyces flavidovirens DSM 40150	GCA_5F000429085.1	2013-07-15
Bacteria	Actinobacteria	Streptomyces paucisporeus	GCA_5F900142575.1	2016-12-03
Bacteria	Actinobacteria	Streptomyces lydicus	GCA_5F001729485.1	2016-09-16
Bacteria	Actinobacteria	Streptomyces nanshensis	GCA_5F001751255.1	2016-10-04
Bacteria	Actinobacteria	Streptomyces noursei ATCC 11455	GCA_5F001704275.1	2016-08-12
Bacteria	Actinobacteria	Streptomyces specialis	GCA_5F001493375.1	2015-12-22
Bacteria	Actinobacteria	Streptomyces vitaminophilus DSM 41686	GCA_5F000380165.1	2013-04-23
Bacteria	Actinobacteria	Streptomyces indicus	GCA_5F900100315.1	2016-10-21
Bacteria	Actinobacteria	Streptomyces olivochromogenes	GCA_5F001514115.1	2016-01-13
Bacteria	Actinobacteria	Streptomyces zinciresistens K42	GCA_5F000225525.2	2011-09-07
Bacteria	Actinobacteria	Streptomyces canus	GCA_5F001514045.1	2016-01-13
Bacteria	Actinobacteria	Streptomyces venezuelae	GCA_5F001443625.1	2015-11-13
Bacteria	Actinobacteria	Streptomyces fulvoviolaceus	GCA_5F000718165.1	2014-07-02
Bacteria	Actinobacteria	Streptomyces purpureus KA281	GCA_5F000384175.1	2013-04-26
Bacteria	Actinobacteria	Streptomyces vietnamensis	GCA_5F000830005.1	2015-01-29
Bacteria	Actinobacteria	Streptomyces roseoverticillatus	GCA_5F000719265.1	2014-07-02
Bacteria	Actinobacteria	Streptomyces griseoplanus	GCA_5F001418575.1	2015-10-28
Bacteria	Actinobacteria	Streptomyces viridochromogenes DSM 40736	GCA_5F000158955.1	2009-03-02
Bacteria	Actinobacteria	Streptomyces nodosus	GCA_5F000819545.1	2015-01-16
Bacteria	Actinobacteria	Streptomyces puniciscabiei	GCA_5F001735805.1	2016-09-20
Bacteria	Actinobacteria	Streptomyces radiopugnans	GCA_5F900110735.1	2016-10-31
Bacteria	Actinobacteria	Streptomyces hokutonensis	GCA_5F000376565.1	2013-04-12
Bacteria	Actinobacteria	Streptomyces gilvigriseus	GCA_5F001879105.1	2016-11-15
Bacteria	Actinobacteria	Streptomyces tsukubensis	GCA_5F002007125.1	2017-02-27
Bacteria	Actinobacteria	Streptomyces scabiei 87.22	GCA_5F000091305.1	2009-10-06
Bacteria	Actinobacteria	Streptomyces cinnamoneus	GCA_5F001885705.1	2016-11-25
Bacteria	Actinobacteria	Streptomyces phaeochromogenes	GCA_5F001418655.1	2015-10-28
Bacteria	Actinobacteria	Streptomyces davaonensis JCM 4913	GCA_5F000349325.1	2012-10-09
Bacteria	Actinobacteria	Streptomyces thermovulgaris	GCA_5F002155915.1	2017-05-22
Bacteria	Actinobacteria	Streptomyces jeddahensis	GCA_5F001642995.1	2016-05-12
Bacteria	Actinobacteria	Streptomyces kebangsaanensis	GCA_5F001906585.1	2016-12-16
Bacteria	Actinobacteria	Streptomyces mobaraensis NBRC 13819 = DSM 40847	GCA_5F000342125.1	2013-02-27
Bacteria	Actinobacteria	Streptomyces pathocidini	GCA_5F001418495.1	2015-10-28
Bacteria	Actinobacteria	Streptomyces monomycini	GCA_5F000715845.1	2014-07-01
Bacteria	Actinobacteria	Streptomyces griseus subsp. griseus NBRC 13350	GCA_5F000010605.1	2008-04-08
Bacteria	Actinobacteria	Streptomyces albus subsp. albus	GCA_5F000719865.1	2014-07-02
Bacteria	Actinobacteria	Streptomyces catenulae	GCA_5F000718015.1	2014-07-02
Bacteria	Actinobacteria	Streptomyces scopuliridis RB72	GCA_5F000718095.1	2014-07-02
Bacteria	Actinobacteria	Streptomyces ossamyceticus	GCA_5F001418475.1	2015-10-28
Bacteria	Actinobacteria	Streptomyces clavuligerus	GCA_5F001693675.1	2016-07-26
Bacteria	Actinobacteria	Streptomyces atratus	GCA_5F000745675.1	2014-08-28
Bacteria	Actinobacteria	Streptomyces yerevanensis	GCA_5F000716805.1	2014-07-01
Bacteria	Actinobacteria	Streptomyces katrae	GCA_5F002028425.1	2017-03-15
Bacteria	Actinobacteria	Streptomyces viridosporus ATCC 14672	GCA_5F000156435.1	2009-01-27
Bacteria	Actinobacteria	Streptomyces turgidiscabies Car8	GCA_5F000331005.1	2013-01-03
Bacteria	Actinobacteria	Streptomyces alboflavus	GCA_5F002189675.2	2017-10-18
Bacteria	Actinobacteria	Streptomyces griseofuscus	GCA_5F000718315.1	2014-07-02
Bacteria	Actinobacteria	Streptomyces qinglanensis	GCA_5F900111245.1	2016-10-31
Bacteria	Actinobacteria	Streptomyces alfalfae	GCA_5F001975025.1	2017-01-30
Bacteria	Actinobacteria	Streptomyces virginiae	GCA_5F000720455.1	2014-07-02
Bacteria	Actinobacteria	Streptomyces cattleya NRRL 8057 = DSM 46488	GCA_5F000240165.1	2011-12-27
Bacteria	Actinobacteria	Streptomyces pluripotens	GCA_5F000802245.2	2017-05-09
Bacteria	Actinobacteria	Streptomyces alni _3CLiu et al. 2009_3E	GCA_5F900112845.1	2016-11-05
Bacteria	Actinobacteria	Streptomyces sparsogenes	GCA_5F001704635.1	2016-08-14
Bacteria	Actinobacteria	Streptomyces auratus AGR0001	GCA_5F000280865.1	2012-07-30
Bacteria	Actinobacteria	Streptomyces megasporus	GCA_5F000718985.1	2014-07-02
Bacteria	Actinobacteria	Streptomyces albus subsp. albus	GCA_5F000725885.1	2014-07-15
Bacteria	Actinobacteria	Streptomyces flavovariabilis	GCA_5F000725785.1	2014-07-15
Bacteria	Actinobacteria	Streptomyces glaucescens	GCA_5F000761215.1	2014-10-01
Bacteria	Actinobacteria	Streptomyces acidiscabies 84-104	GCA_5F000242715.2	2012-01-13
Bacteria	Actinobacteria	Streptomyces caatingaensis	GCA_5F001187435.1	2015-07-24
Bacteria	Actinobacteria	Streptomyces griseoaurantiacus M045	GCA_5F000204605.2	2011-04-19
Bacteria	Actinobacteria	Streptomyces niveus	GCA_5F002009175.1	2017-03-02
Bacteria	Actinobacteria	Streptomyces guanduensis	GCA_5F900103985.1	2016-10-21
Bacteria	Actinobacteria	Streptomyces rochei	GCA_5F002155895.1	2017-05-22
Bacteria	Actinobacteria	Streptomyces cacaoi subsp. cacaoi	GCA_5F002154495.1	2017-05-22
Bacteria	Actinobacteria	Streptomyces albireticuli	GCA_5F002192455.1	2017-06-13
Bacteria	Actinobacteria	Streptomyces albidoflavus	GCA_5F000719955.1	2014-07-02
Bacteria	Actinobacteria	Streptomyces rimosus subsp. rimosus	GCA_5F000717285.1	2014-07-01
Bacteria	Actinobacteria	Streptomyces scabrisporus DSM 41855	GCA_5F000372745.1	2013-04-23
Bacteria	Actinobacteria	Streptomyces aidingensis	GCA_5F900112355.1	2016-11-05
Bacteria	Actinobacteria	Streptomyces griseoruber	GCA_5F001418585.1	2015-10-28
Bacteria	Actinobacteria	Streptomyces melanosporofaciens	GCA_5F900105695.1	2016-10-22
Bacteria	Actinobacteria	Streptomyces uncialis	GCA_5F001905345.1	2016-12-15
Bacteria	Actinobacteria	Streptomyces xiamenensis	GCA_5F000993785.2	2015-08-11
Bacteria	Actinobacteria	Trueperella bernardiae	GCA_5F001469025.1	2015-12-17
Bacteria	Actinobacteria	Nocardioides exalbidus	GCA_5F900105585.1	2016-10-22
Bacteria	Actinobacteria	Kitasatospora mediocidica KCTC 9733	GCA_5F000744225.1	2014-08-28
Bacteria	Actinobacteria	Williamsia herbipolensis	GCA_5F000964005.1	2015-03-27
Bacteria	Actinobacteria	Bifidobacterium actinocoloniiforme DSM 22766	GCA_5F001263395.1	2015-08-10
Bacteria	Actinobacteria	Micromonospora narathiwatensis	GCA_5F900089605.1	2016-06-16
Bacteria	Actinobacteria	Tetrasphaera australiensis Ben110	GCA_5F001050535.1	2014-02-25
Bacteria	Actinobacteria	Corynebacterium mustelae	GCA_5F001020985.1	2015-06-05
Bacteria	Actinobacteria	Micrococcus luteus NCTC 2665	GCA_5F000023205.1	2009-06-12
Bacteria	Actinobacteria	Saccharomonospora marina XMU15	GCA_5F000244955.1	2012-02-03
Bacteria	Actinobacteria	Actinokineospora enzanensis DSM 44649	GCA_5F000374445.1	2013-04-23
Bacteria	Actinobacteria	Thermobifida halotolerans	GCA_5F001660385.1	2016-06-08
Bacteria	Actinobacteria	Sporichthya polymorpha DSM 43042	GCA_5F000384115.1	2013-04-26
Bacteria	Actinobacteria	Geodermatophilus obscurus DSM 43160	GCA_5F000025345.1	2010-01-20
Bacteria	Actinobacteria	Mycolicibacterium vaccae 95051	GCA_5F001655245.1	2016-06-03
Bacteria	Actinobacteria	Smaragdicoccus niigatensis DSM 44881 = NBRC 103563	GCA_5F000380645.1	2013-04-23
Bacteria	Actinobacteria	Actinosynnema mirum DSM 43827	GCA_5F000023245.1	2009-08-13
Bacteria	Actinobacteria	Bifidobacterium aesculapii	GCA_5F001417815.1	2015-10-22
Bacteria	Actinobacteria	Austwickia chelonae NBRC 105200	GCA_5F000298175.1	2012-09-05
Bacteria	Actinobacteria	Gordonia soli NBRC 108243	GCA_5F000334455.1	2013-01-25
Bacteria	Actinobacteria	Aeromicrobium erythreum	GCA_5F001509405.1	2016-01-08
Bacteria	Actinobacteria	Bifidobacterium bifidum PRL2010	GCA_5F000165905.1	2010-11-02
Bacteria	Actinobacteria	Actinopolymorpha cephalotaxi	GCA_5F900113145.1	2016-11-05
Bacteria	Actinobacteria	Geodermatophilus siccatus	GCA_5F900103785.1	2016-10-21
Bacteria	Actinobacteria	Varibaculum timonense	GCA_5F900169515.1	2017-03-24
Bacteria	Actinobacteria	Bifidobacterium subtile	GCA_5F000741775.1	2014-08-18
Bacteria	Actinobacteria	Kribbia dieselivorans NBRC 106261	GCA_5F001552435.1	2016-02-05
Bacteria	Actinobacteria	Corynebacterium ureicelerivorans	GCA_5F000747315.1	2014-09-03
Bacteria	Actinobacteria	Nocardioides psychrotolerans	GCA_5F900113685.1	2016-11-02
Bacteria	Actinobacteria	Haloactinobacterium album	GCA_5F900105765.1	2016-10-22
Bacteria	Actinobacteria	Agreia bicolorata	GCA_5F000938265.1	2015-03-03
Bacteria	Actinobacteria	Nocardioides insulae DSM 17944	GCA_5F000422825.1	2013-07-11
Bacteria	Actinobacteria	Mycolicibacterium obuense	GCA_5F001044245.1	2015-07-01
Bacteria	Actinobacteria	Saccharomonospora saliphila YIM 90502	GCA_5F000383795.1	2013-04-26
Bacteria	Actinobacteria	Enorma massiliensis phI	GCA_5F000311845.1	2012-08-16
Bacteria	Actinobacteria	Nocardia terpenica	GCA_5F001625105.1	2016-04-20
Bacteria	Actinobacteria	Arthrobacter castelli DSM 16402	GCA_5F000430705.1	2013-07-16
Bacteria	Actinobacteria	Corynebacterium ammoniagenes DSM 20306	GCA_5F001941425.1	2017-01-10
Bacteria	Actinobacteria	Pseudopropionibacterium propionicum F0230a	GCA_5F000277715.1	2012-07-12
Bacteria	Actinobacteria	Jonesia quinghaiensis DSM 15701	GCA_5F000423205.1	2013-07-11
Bacteria	Actinobacteria	Arthrobacter alpinus	GCA_5F001445575.1	2015-11-18
Bacteria	Actinobacteria	Leifsonia xyli	GCA_5F001063195.1	2015-07-10
Bacteria	Actinobacteria	Nocardiopsis sinuspersici	GCA_5F001998325.1	2017-02-13
Bacteria	Actinobacteria	Actinopolymorpha singaporensis	GCA_5F900104745.1	2016-10-20
Bacteria	Actinobacteria	Corynebacterium terpenotabidum Y-11	GCA_5F000418365.1	2013-07-05
Bacteria	Actinobacteria	Saccharopolyspora flava	GCA_5F900116135.1	2016-11-05
Bacteria	Actinobacteria	Agromyces cerinus subsp. cerinus	GCA_5F900142065.1	2016-12-16
Bacteria	Actinobacteria	Mycolicibacterium moriokaense	GCA_5F002086395.1	2017-04-11
Bacteria	Actinobacteria	Geodermatophilus ruber	GCA_5F900114385.1	2016-11-02
Bacteria	Actinobacteria	Micromonospora rifamycinica	GCA_5F900090265.1	2016-08-16
Bacteria	Actinobacteria	Atopobium deltae	GCA_5F001552785.1	2016-02-08
Bacteria	Actinobacteria	Collinsella tanakaei YIT 12063	GCA_5F000225705.1	2011-09-13
Bacteria	Actinobacteria	Corynebacterium bovis DSM 20582 = CIP 54.80	GCA_5F000183325.2	2010-11-26
Bacteria	Actinobacteria	Corynebacterium freneyi DNF00450	GCA_5F000758965.1	2014-09-26
Bacteria	Actinobacteria	Micromonospora krabiensis	GCA_5F900091425.1	2016-07-08
Bacteria	Actinobacteria	Eggerthella lenta DSM 2243	GCA_5F000024265.1	2009-09-09
Bacteria	Actinobacteria	Cellulomonas gilvus ATCC 13127	GCA_5F000218545.1	2011-06-15
Bacteria	Actinobacteria	Mycolicibacterium acapulense	GCA_5F900089125.1	2016-06-13
Bacteria	Actinobacteria	Aestuariimicrobium kwangyangense DSM 21549	GCA_5F000421525.1	2013-07-09
Bacteria	Actinobacteria	Mycolicibacter longobardus	GCA_5F002102265.1	2017-04-20
Bacteria	Actinobacteria	Corynebacterium cystitidis DSM 20524	GCA_5F900111265.1	2016-10-31
Bacteria	Actinobacteria	Kutzneria albida DSM 43870	GCA_5F000525635.1	2014-02-03
Bacteria	Actinobacteria	Nocardia tenerifensis NBRC 101015	GCA_5F000308715.1	2012-07-16
Bacteria	Actinobacteria	Nocardia vinacea NBRC 16497	GCA_5F000308835.1	2012-07-16
Bacteria	Actinobacteria	Brevibacterium aurantiacum	GCA_5F001729525.1	2016-09-16
Bacteria	Actinobacteria	Pseudarthrobacter sulfonivorans	GCA_5F001484605.1	2016-01-04
Bacteria	Actinobacteria	Corynebacterium genitalium ATCC 33030	GCA_5F000143825.1	2010-09-07
Bacteria	Actinobacteria	Scardovia inopinata JCM 12537	GCA_5F001042695.1	2015-03-24
Bacteria	Actinobacteria	Kitasatospora cheerisanensis KCTC 2395	GCA_5F000696185.1	2014-05-28
Bacteria	Actinobacteria	Janibacter anophelis NBRC 107843	GCA_5F001570945.1	2016-02-10
Bacteria	Actinobacteria	Microbacterium hominis NBRC 15708	GCA_5F001592125.1	2016-03-04
Bacteria	Actinobacteria	Nocardiopsis alkaliphila YIM 80379	GCA_5F000341005.1	2013-02-19
Bacteria	Actinobacteria	Lentzea kentuckyensis	GCA_5F002150765.1	2017-05-19
Bacteria	Actinobacteria	Janibacter terrae NBRC 107853	GCA_5F001591405.1	2016-02-27
Bacteria	Actinobacteria	Herbidospora sakaeratensis	GCA_5F001570525.1	2016-01-26
Bacteria	Actinobacteria	Luteipulveratus halotolerans	GCA_5F001247745.1	2015-08-05
Bacteria	Actinobacteria	Saccharomonospora viridis DSM 43017	GCA_5F000023865.1	2009-08-26
Bacteria	Actinobacteria	Actinoplanes missouriensis 431	GCA_5F000284295.1	2012-03-28
Bacteria	Actinobacteria	Micromonospora rosaria	GCA_5F001567585.1	2016-02-24
Bacteria	Actinobacteria	Bifidobacterium choerinum	GCA_5F000741135.1	2014-08-18
Bacteria	Actinobacteria	Pimelobacter simplex	GCA_5F000785495.1	2014-11-19
Bacteria	Actinobacteria	Paeniglutamicibacter gangotriensis Lz1y	GCA_5F000348945.1	2013-03-25
Bacteria	Actinobacteria	Thermoleophilum album	GCA_5F900108055.1	2016-10-27
Bacteria	Actinobacteria	Actinoplanes derwentensis	GCA_5F900104725.1	2016-10-21
Bacteria	Actinobacteria	Mycolicibacterium fallax	GCA_5F002101995.1	2017-04-20
Bacteria	Actinobacteria	Demequina sediminicola	GCA_5F000975055.1	2015-02-26
Bacteria	Actinobacteria	Curtobacterium flaccumfaciens UCD-AKU	GCA_5F000349565.1	2013-04-09
Bacteria	Actinobacteria	Microbacterium humi	GCA_5F900105715.1	2016-10-22
Bacteria	Actinobacteria	_5BZimmermannella_5D faecalis ATCC 13722	GCA_5F000381765.1	2013-04-24
Bacteria	Actinobacteria	Janibacter limosus NBRC 16128	GCA_5F001570985.1	2016-02-10
Bacteria	Actinobacteria	Corynebacterium appendicis CIP 107643	GCA_5F900156665.1	2017-01-14
Bacteria	Actinobacteria	Bifidobacterium tsurumiense	GCA_5F000741765.1	2014-08-18
Bacteria	Actinobacteria	Atopobium parvulum DSM 20469	GCA_5F000024225.1	2009-09-09
Bacteria	Actinobacteria	Gordonia neofelifaecis NRRL B-59395	GCA_5F000192435.2	2011-03-15
Bacteria	Actinobacteria	Nonomuraea candida	GCA_5F000725485.1	2014-07-15
Bacteria	Actinobacteria	Actinokineospora bangkokensis	GCA_5F001940455.1	2017-01-09
Bacteria	Actinobacteria	Kineococcus radiotolerans SRS30216 = ATCC BAA-149	GCA_5F000017305.1	2008-08-14
Bacteria	Actinobacteria	Tersicoccus phoenicis	GCA_5F001968835.1	2017-01-23
Bacteria	Actinobacteria	Streptacidiphilus albus JL83	GCA_5F000744705.1	2014-08-28
Bacteria	Actinobacteria	Gordonia malaquae NBRC 108250	GCA_5F000344135.1	2013-02-27
Bacteria	Actinobacteria	Nocardia pseudobrasiliensis NBRC 108224	GCA_5F001613105.1	2016-04-01
Bacteria	Actinobacteria	Pseudonocardia spinosispora DSM 44797	GCA_5F000429025.1	2013-09-05
Bacteria	Actinobacteria	Actinobaculum massiliense	GCA_5F001457435.1	2015-11-04
Bacteria	Actinobacteria	Pseudonocardia autotrophica	GCA_5F002119215.1	2017-05-08
Bacteria	Actinobacteria	Corynebacterium auriscanis	GCA_5F000767255.1	2014-10-17
Bacteria	Actinobacteria	Yuhushiella deserti	GCA_5F900115565.1	2016-11-02
Bacteria	Actinobacteria	Corynebacterium halotolerans	GCA_5F001056295.1	2015-07-10
Bacteria	Actinobacteria	Mycolicibacterium brumae	GCA_5F900073015.1	2016-03-05
Bacteria	Actinobacteria	Corynebacterium uterequi	GCA_5F001021065.1	2015-06-05
Bacteria	Actinobacteria	Actinomyces hongkongensis	GCA_5F001746855.1	2016-09-26
Bacteria	Actinobacteria	Bifidobacterium minimum	GCA_5F000741645.1	2014-08-18
Bacteria	Actinobacteria	Microbacterium pygmaeum	GCA_5F900100885.1	2016-10-20
Bacteria	Actinobacteria	Nocardia donostiensis	GCA_5F002081795.1	2017-04-06
Bacteria	Actinobacteria	Corynebacterium atypicum	GCA_5F000732945.1	2014-07-24
Bacteria	Actinobacteria	Brachybacterium phenoliresistens	GCA_5F000576425.1	2014-02-21
Bacteria	Actinobacteria	Lysinimicrobium mangrovi	GCA_5F000759715.1	2014-09-23
Bacteria	Actinobacteria	Mycolicibacterium iranicum	GCA_5F002101705.1	2017-04-20
Bacteria	Actinobacteria	Mycolicibacterium komanii	GCA_5F001050035.1	2015-06-30
Bacteria	Actinobacteria	Bifidobacterium coryneforme	GCA_5F000737865.1	2014-08-05
Bacteria	Actinobacteria	Corynebacterium aurimucosum ATCC 700975	GCA_5F000022905.1	2009-04-24
Bacteria	Actinobacteria	Nocardia amikacinitolerans NBRC 108937	GCA_5F001612615.1	2016-04-01
Bacteria	Actinobacteria	Corynebacterium spheniscorum	GCA_5F900113445.1	2016-11-02
Bacteria	Actinobacteria	Actinomadura macra NBRC 14102	GCA_5F001552215.1	2016-02-03
Bacteria	Actinobacteria	Frankia casuarinae	GCA_5F000013345.1	2006-02-06
Bacteria	Actinobacteria	Gordonia westfalica	GCA_5F900105725.1	2016-10-22
Bacteria	Actinobacteria	Actinomadura rifamycini DSM 43936	GCA_5F000425065.1	2013-07-11
Bacteria	Actinobacteria	Intrasporangium oryzae NRRL B-24470	GCA_5F000576595.1	2014-02-24
Bacteria	Actinobacteria	Lysinimicrobium flavum	GCA_5F000971135.1	2015-04-01
Bacteria	Actinobacteria	Xylanimonas cellulosilytica DSM 15894	GCA_5F000024965.1	2009-11-20
Bacteria	Actinobacteria	Kineosphaera limosa NBRC 100340	GCA_5F000298215.1	2012-09-05
Bacteria	Actinobacteria	Actinomyces timonensis DSM 23838	GCA_5F000295095.1	2012-09-14
Bacteria	Actinobacteria	Arthrobacter subterraneus	GCA_5F900099735.1	2016-10-21
Bacteria	Actinobacteria	Micromonospora nigra	GCA_5F900091585.1	2016-08-25
Bacteria	Actinobacteria	Bifidobacterium lemurum	GCA_5F001895165.1	2016-11-09
Bacteria	Actinobacteria	Arthrobacter enclensis	GCA_5F001457025.1	2015-12-04
Bacteria	Actinobacteria	Rhodococcus hoagii 103S	GCA_5F000196695.1	2010-11-11
Bacteria	Actinobacteria	Bifidobacterium thermophilum	GCA_5F000741495.1	2014-08-18
Bacteria	Actinobacteria	Tsukamurella paurometabola DSM 20162	GCA_5F000092225.1	2010-05-13
Bacteria	Actinobacteria	Agrococcus baldri	GCA_5F900114805.1	2016-11-02
Bacteria	Actinobacteria	Actinocatenispora sera	GCA_5F000720965.1	2014-07-02
Bacteria	Actinobacteria	Dietzia timorensis	GCA_5F001659785.1	2016-06-07
Bacteria	Actinobacteria	Actinomadura chibensis NBRC 106107	GCA_5F001552135.1	2016-02-03
Bacteria	Actinobacteria	Arabia massiliensis	GCA_5F900169505.1	2017-03-24
Bacteria	Actinobacteria	Pseudonocardia dioxanivorans CB1190	GCA_5F000196675.1	2011-03-28
Bacteria	Actinobacteria	Jatrophihabitans endophyticus	GCA_5F900129455.1	2016-12-03
Bacteria	Actinobacteria	Amycolatopsis balhimycina FH 1894	GCA_5F000384295.1	2013-04-26
Bacteria	Actinobacteria	Bifidobacterium breve DSM 20213 = JCM 1192	GCA_5F001025175.1	2015-03-24
Bacteria	Actinobacteria	Alloscardovia omnicolens DSM 21503	GCA_5F000420505.1	2013-07-09
Bacteria	Actinobacteria	Corynebacterium kroppenstedtii DSM 44385	GCA_5F000023145.1	2009-05-19
Bacteria	Actinobacteria	Microbacteriaceae bacterium	GCA_5F900098805.1	2016-10-17
Bacteria	Actinobacteria	Mycolicibacterium litorale	GCA_5F002007745.1	2017-02-28
Bacteria	Actinobacteria	Nocardia jiangxiensis NBRC 101359	GCA_5F000308615.1	2012-07-16
Bacteria	Actinobacteria	Mycolicibacterium parafortuitum	GCA_5F002086815.1	2017-04-11
Bacteria	Actinobacteria	Mycolicibacterium gilvum Spyr1	GCA_5F000184435.1	2010-12-21
Bacteria	Actinobacteria	Corynebacterium renale	GCA_5F001044175.1	2015-07-01
Bacteria	Actinobacteria	actinobacterium LLX17	GCA_5F000471045.1	2013-09-24
Bacteria	Actinobacteria	Agrococcus lahaulensis DSM 17612	GCA_5F000425105.1	2013-07-11
Bacteria	Actinobacteria	Actinobaculum suis	GCA_5F900102025.1	2016-10-21
Bacteria	Actinobacteria	Nocardioides luteus	GCA_5F000960475.2	2016-11-03
Bacteria	Actinobacteria	Mycolicibacter minnesotensis	GCA_5F002086405.1	2017-04-11
Bacteria	Actinobacteria	Gordonia rhizosphera NBRC 16068	GCA_5F000298195.1	2012-09-05
Bacteria	Actinobacteria	Geodermatophilus amargosae	GCA_5F900116515.1	2016-11-04
Bacteria	Actinobacteria	Allokutzneria albata	GCA_5F900103775.1	2016-10-20
Bacteria	Actinobacteria	Corynebacterium jeikeium	GCA_5F002209185.2	2018-03-06
Bacteria	Actinobacteria	Gordonia kroppenstedtii DSM 45133	GCA_5F000380485.1	2013-04-23
Bacteria	Actinobacteria	Couchioplanes caeruleus subsp. caeruleus	GCA_5F001884705.1	2016-11-20
Bacteria	Actinobacteria	Corynebacterium stationis	GCA_5F001941345.1	2017-01-10
Bacteria	Actinobacteria	_5BCollinsella_5D massiliensis	GCA_5F000333815.1	2012-12-19
Bacteria	Actinobacteria	Friedmanniella flava	GCA_5F900110855.1	2016-10-31
Bacteria	Actinobacteria	Patulibacter americanus DSM 16676	GCA_5F000420025.1	2013-07-09
Bacteria	Actinobacteria	Gordonia amarae NBRC 15530	GCA_5F000241345.2	2011-11-25
Bacteria	Actinobacteria	Micromonospora auratinigra	GCA_5F900089595.1	2016-06-16
Bacteria	Actinobacteria	Granulicoccus phenolivorans DSM 17626	GCA_5F000423085.1	2013-07-11
Bacteria	Actinobacteria	Actinomyces cardiffensis F0333	GCA_5F000364865.1	2013-04-15
Bacteria	Actinobacteria	Olsenella uli DSM 7084	GCA_5F000143845.1	2010-07-26
Bacteria	Actinobacteria	Microbacterium esteraromaticum	GCA_5F900163815.1	2017-02-11
Bacteria	Actinobacteria	Bifidobacterium longum NCC2705	GCA_5F000007525.1	2005-01-21
Bacteria	Actinobacteria	Timonella senegalensis JC301	GCA_5F000312125.1	2012-08-16
Bacteria	Actinobacteria	Salinispora arenicola CNS-205	GCA_5F000018265.1	2007-10-05
Bacteria	Actinobacteria	Actinomadura oligospora ATCC 43269	GCA_5F000518265.1	2014-01-13
Bacteria	Actinobacteria	Actinomyces polynesiensis	GCA_5F000820725.1	2014-09-18
Bacteria	Actinobacteria	Tropheryma whipplei str. Twist	GCA_5F000007485.1	2003-02-24
Bacteria	Actinobacteria	Asanoa ishikariensis	GCA_5F900107455.1	2016-10-22
Bacteria	Actinobacteria	Dermatophilus congolensis DSM 44180 = NBRC 105199	GCA_5F000429885.1	2013-07-15
Bacteria	Actinobacteria	Nakamurella lactea DSM 19367	GCA_5F000426645.1	2013-07-11
Bacteria	Actinobacteria	Catenuloplanes japonicus	GCA_5F000717135.1	2014-07-01
Bacteria	Actinobacteria	Dietzia alimentaria 72	GCA_5F000226215.2	2011-09-20
Bacteria	Actinobacteria	Phycicoccus dokdonensis	GCA_5F900104525.1	2016-10-20
Bacteria	Actinobacteria	Mobiluncus curtisii ATCC 43063	GCA_5F000196535.1	2010-06-14
Bacteria	Actinobacteria	Acidothermus cellulolyticus 11B	GCA_5F000015025.1	2006-11-09
Bacteria	Actinobacteria	Actinomadura atramentaria DSM 43919	GCA_5F000381885.1	2013-04-24
Bacteria	Actinobacteria	Tessaracoccus bendigoensis DSM 12906	GCA_5F900141915.1	2016-12-03
Bacteria	Actinobacteria	Nocardia veterana NBRC 100344	GCA_5F000308855.1	2012-07-13
Bacteria	Actinobacteria	Actinomyces neuii subsp. neuii DSM 8576	GCA_5F000420405.1	2013-07-09
Bacteria	Actinobacteria	Rhodococcus triatomae BKS 15-14	GCA_5F000341795.1	2013-02-25
Bacteria	Actinobacteria	Nocardiopsis chromatogenes YIM 90109	GCA_5F000341185.1	2013-02-19
Bacteria	Actinobacteria	Mycobacterium asiaticum DSM 44297	GCA_5F000613245.1	2014-03-26
Bacteria	Actinobacteria	Mycobacterium noviomagense	GCA_5F002086415.1	2017-04-11
Bacteria	Actinobacteria	Mycobacterium marinum E11	GCA_5F000723425.2	2015-07-02
Bacteria	Actinobacteria	Mycobacterium shinjukuense	GCA_5F002086755.1	2017-04-11
Bacteria	Actinobacteria	Mycobacterium intracellulare ATCC 13950	GCA_5F000277125.1	2012-02-29
Bacteria	Actinobacteria	Mycobacterium avium subsp. avium Env 77	GCA_5F000240505.2	2011-12-29
Bacteria	Actinobacteria	Mycobacterium parmense	GCA_5F002102335.1	2017-04-20
Bacteria	Actinobacteria	Mycobacterium saskatchewanense	GCA_5F002101875.1	2017-04-20
Bacteria	Actinobacteria	Mycobacterium europaeum	GCA_5F001373515.1	2015-04-20
Bacteria	Actinobacteria	Mycobacterium bohemicum DSM 44277	GCA_5F001053185.1	2015-04-20
Bacteria	Actinobacteria	Mycobacterium mantenii	GCA_5F002086335.1	2017-04-11
Bacteria	Actinobacteria	Mycobacterium szulgai	GCA_5F002116635.1	2017-04-20
Bacteria	Actinobacteria	Mycobacterium heidelbergense	GCA_5F002086215.1	2017-04-11
Bacteria	Actinobacteria	Mycobacterium gordonae	GCA_5F002101675.1	2017-04-20
Bacteria	Actinobacteria	Mycobacterium riyadhense	GCA_5F002101845.1	2017-04-20
Bacteria	Actinobacteria	Mycobacterium conspicuum	GCA_5F002102095.1	2017-04-20
Bacteria	Actinobacteria	Mycobacterium colombiense CECT 3035	GCA_5F002105755.1	2017-04-24
Bacteria	Actinobacteria	Mycobacterium triplex	GCA_5F000689255.1	2014-04-28
Bacteria	Actinobacteria	Mycobacterium palustre	GCA_5F002101785.1	2017-04-20
Bacteria	Actinobacteria	Mycobacterium lacus	GCA_5F002102215.1	2017-04-20
Bacteria	Actinobacteria	Mycobacterium interjectum	GCA_5F900078675.2	2016-04-02
Bacteria	Actinobacteria	Mycobacterium parascrofulaceum ATCC BAA-614	GCA_5F000164135.1	2010-05-13
Bacteria	Actinobacteria	Mycobacterium fragae	GCA_5F002102185.1	2017-04-20
Bacteria	Actinobacteria	Mycobacterium leprae TN	GCA_5F000195855.1	2003-05-06
Bacteria	Actinobacteria	Mycobacterium intermedium	GCA_5F002086275.1	2017-04-11
Bacteria	Actinobacteria	Mycobacterium kyorinense	GCA_5F001672775.1	2016-06-17
Bacteria	Actinobacteria	Mycobacterium lentiflavum	GCA_5F001373395.1	2015-04-10
Bacteria	Actinobacteria	Mycobacterium kubicae	GCA_5F002101745.1	2017-04-20
Bacteria	Actinobacteria	Mycobacterium malmoense	GCA_5F002086305.1	2017-04-11
Bacteria	Actinobacteria	Mycobacterium lepromatosis	GCA_5F000966355.1	2015-03-30
Bacteria	Actinobacteria	Mycobacterium xenopi	GCA_5F002102015.1	2017-04-20
Bacteria	Actinobacteria	Mycobacterium kyorinense	GCA_5F000759695.1	2014-08-14
Bacteria	Actinobacteria	Mycobacterium haemophilum DSM 44634	GCA_5F000340435.3	2015-10-30
Bacteria	Actinobacteria	Mycobacterium shimoidei	GCA_5F002101905.1	2017-04-20
Bacteria	Actinobacteria	Mycobacterium tuberculosis variant bovis AF2122_2F97	GCA_5F000195835.2	2017-01-19
Bacteria	Actinobacteria	Mycobacterium tuberculosis H37Rv	GCA_5F000195955.2	2013-02-01
Bacteria	Actinobacteria	Mycobacterium arosiense ATCC BAA-1401 = DSM 45069	GCA_5F002086125.1	2017-04-11
Bacteria	Actinobacteria	Mycobacterium alsense	GCA_5F002086635.1	2017-04-11
Bacteria	Actinobacteria	Mycobacterium kansasii ATCC 12478	GCA_5F000157895.2	2013-11-01
Bacteria	Actinobacteria	Mycobacterium genavense ATCC 51234	GCA_5F000526915.1	2014-01-14
Bacteria	Actinobacteria	Mycobacterium avium subsp. paratuberculosis K-10	GCA_5F000007865.1	2004-01-30
Bacteria	Actinobacteria	Mycolicibacterium doricum	GCA_5F002102115.1	2017-04-20
Bacteria	Actinobacteria	Actinopolyspora mortivallis DSM 44261	GCA_5F000384035.1	2013-04-26
Bacteria	Actinobacteria	Microbacterium mangrovi	GCA_5F000802305.1	2014-12-16
Bacteria	Actinobacteria	Actinoalloteichus cyanogriseus	GCA_5F000718005.1	2014-07-02
Bacteria	Actinobacteria	Agromyces subbeticus DSM 16689	GCA_5F000421565.1	2013-07-09
Bacteria	Actinobacteria	Blastococcus saxobsidens DD2	GCA_5F000284015.1	2012-02-28
Bacteria	Actinobacteria	Phoenicibacter massiliensis	GCA_5F900169485.1	2017-03-14
Bacteria	Actinobacteria	Pseudoclavibacter soli DSM 23366	GCA_5F000423505.1	2013-07-11
Bacteria	Actinobacteria	Denitrobacterium detoxificans	GCA_5F001643775.1	2016-05-16
Bacteria	Actinobacteria	Propionibacterium freudenreichii subsp. freudenreichii	GCA_5F000940845.1	2015-03-04
Bacteria	Actinobacteria	Arthrobacter woluwensis	GCA_5F900105345.1	2016-10-22
Bacteria	Actinobacteria	Tessaracoccus flavescens	GCA_5F001998865.1	2017-02-14
Bacteria	Actinobacteria	Corynebacterium freiburgense DSM 45254	GCA_5F000428805.1	2013-07-15
Bacteria	Actinobacteria	Mycolicibacterium cosmeticum	GCA_5F000613185.1	2014-03-20
Bacteria	Actinobacteria	Knoellia subterranea KCTC 19937	GCA_5F000768685.1	2014-10-27
Bacteria	Actinobacteria	Microbacterium indicum DSM 19969	GCA_5F000422385.1	2013-07-11
Bacteria	Actinobacteria	Acidipropionibacterium acidipropionici	GCA_5F001441165.1	2015-11-09
Bacteria	Actinobacteria	Janibacter corallicola NBRC 107790	GCA_5F001570965.1	2016-02-10
Bacteria	Actinobacteria	Dietzia alimentaria	GCA_5F001722515.1	2016-09-09
Bacteria	Actinobacteria	Paraoerskovia marina DSM 21750	GCA_5F000701465.1	2014-06-11
Bacteria	Actinobacteria	Microbacterium trichothecenolyticum	GCA_5F000956465.1	2015-03-19
Bacteria	Actinobacteria	Planomonospora sphaerica	GCA_5F001653075.1	2016-04-20
Bacteria	Actinobacteria	Nesterenkonia massiliensis	GCA_5F000455245.1	2013-08-20
Bacteria	Actinobacteria	Kocuria kristinae NBRC 15354	GCA_5F001570865.1	2016-02-10
Bacteria	Actinobacteria	Cutibacterium acnes KPA171202	GCA_5F000008345.1	2004-07-30
Bacteria	Actinobacteria	Nocardia cummidelens NBRC 100378	GCA_5F001612865.1	2016-04-01
Bacteria	Actinobacteria	Corynebacterium sphenisci DSM 44792	GCA_5F001941505.1	2017-01-10
Bacteria	Actinobacteria	Actinopolyspora righensis	GCA_5F900116555.1	2016-11-02
Bacteria	Actinobacteria	Aeromicrobium massiliense JC14	GCA_5F000312105.1	2012-08-16
Bacteria	Actinobacteria	Corynebacterium lubricantis DSM 45231	GCA_5F000379425.1	2013-04-23
Bacteria	Actinobacteria	Pseudoglutamicibacter albus DNF00011	GCA_5F000758985.1	2014-09-26
Bacteria	Actinobacteria	Kribbella flavida DSM 17836	GCA_5F000024345.1	2010-01-13
Bacteria	Actinobacteria	Cryptosporangium arvum DSM 44712	GCA_5F000585375.1	2014-03-04
Bacteria	Actinobacteria	Amycolatopsis taiwanensis DSM 45107	GCA_5F000519205.1	2014-01-13
Bacteria	Actinobacteria	Alloscardovia criceti DSM 17774	GCA_5F000376885.1	2013-04-22
Bacteria	Actinobacteria	Streptoalloteichus hindustanus	GCA_5F900129375.1	2016-12-03
Bacteria	Actinobacteria	Corynebacterium glucuronolyticum	GCA_5F900176155.1	2017-04-07
Bacteria	Actinobacteria	Propionibacterium cyclohexanicum	GCA_5F900111365.1	2016-10-31
Bacteria	Actinobacteria	Bifidobacterium cuniculi	GCA_5F000741575.1	2014-08-18
Bacteria	Actinobacteria	Actinoalloteichus hymeniacidonis	GCA_5F001747425.1	2016-09-28
Bacteria	Actinobacteria	Gordonia polyisoprenivorans VH2	GCA_5F000247715.1	2012-02-16
Bacteria	Actinobacteria	Gordonia sputi NBRC 100414	GCA_5F000248055.2	2012-02-18
Bacteria	Actinobacteria	Corynebacterium oculi	GCA_5F001412105.1	2015-10-23
Bacteria	Actinobacteria	Arthrobacter globiformis NBRC 12137	GCA_5F000238915.2	2011-12-02
Bacteria	Actinobacteria	Longispora albida DSM 44784	GCA_5F000379825.1	2013-04-23
Bacteria	Actinobacteria	Gordonia bronchialis DSM 43247	GCA_5F000024785.1	2009-10-27
Bacteria	Actinobacteria	Actinomyces urogenitalis DSM 15434	GCA_5F000159035.1	2009-01-27
Bacteria	Actinobacteria	Rubrobacter xylanophilus DSM 9941	GCA_5F000014185.1	2006-06-09
Bacteria	Actinobacteria	Kitasatospora setae KM-6054	GCA_5F000269985.1	2010-11-11
Bacteria	Actinobacteria	Verrucosispora sediminis	GCA_5F900112325.1	2016-11-05
Bacteria	Actinobacteria	Nocardia paucivorans NBRC 100373	GCA_5F000308675.1	2012-07-16
Bacteria	Actinobacteria	Mycolicibacterium phlei	GCA_5F001583415.1	2016-03-08
Bacteria	Actinobacteria	Frankia discariae	GCA_5F000373365.1	2013-04-23
Bacteria	Actinobacteria	Demequina flava	GCA_5F000975035.1	2015-02-26
Bacteria	Actinobacteria	Raineyella antarctica	GCA_5F900092135.1	2016-10-21
Bacteria	Actinobacteria	Brevibacterium casei S18	GCA_5F000314575.1	2012-11-26
Bacteria	Actinobacteria	Mycolicibacter sinensis	GCA_5F001667375.1	2016-06-17
Bacteria	Actinobacteria	Patulibacter medicamentivorans	GCA_5F000240225.2	2011-12-28
Bacteria	Actinobacteria	Corynebacterium massiliense DSM 45435	GCA_5F000420605.1	2013-07-09
Bacteria	Actinobacteria	Alloactinosynnema iranicum	GCA_5F900101685.1	2016-10-21
Bacteria	Actinobacteria	Sanguibacter gelidistatuariae	GCA_5F900096585.1	2016-10-21
Bacteria	Actinobacteria	Mycolicibacter sinensis	GCA_5F001667945.1	2016-06-17
Bacteria	Actinobacteria	Nocardiopsis flavescens	GCA_5F900141985.1	2016-12-03
Bacteria	Actinobacteria	Actinomadura madurae	GCA_5F900115095.1	2016-11-05
Bacteria	Actinobacteria	Micromonospora pallida	GCA_5F900090325.1	2016-08-25
Bacteria	Actinobacteria	Nocardiopsis listeri NBRC 13360	GCA_5F001570765.1	2016-02-10
Bacteria	Actinobacteria	Sanguibacter suarezii NBRC 16159	GCA_5F001552735.1	2016-02-06
Bacteria	Actinobacteria	Lentzea albidocapillata	GCA_5F000719115.1	2014-07-02
Bacteria	Actinobacteria	Amycolatopsis halophila YIM 93223	GCA_5F000504245.1	2013-12-05
Bacteria	Actinobacteria	Microbacterium sediminis	GCA_5F001689915.1	2016-07-21
Bacteria	Actinobacteria	Tessaracoccus flavus	GCA_5F001997295.1	2017-02-14
Bacteria	Actinobacteria	Geodermatophilus obscurus	GCA_5F900115395.1	2016-11-02
Bacteria	Actinobacteria	Verrucosispora maris AB-18-032	GCA_5F000204155.1	2011-04-13
Bacteria	Actinobacteria	Bifidobacterium adolescentis ATCC 15703	GCA_5F000010425.1	2006-12-05
Bacteria	Actinobacteria	Streptacidiphilus melanogenes	GCA_5F000787835.1	2014-11-20
Bacteria	Actinobacteria	Microbacterium gubbeenense DSM 15944	GCA_5F000422745.1	2013-07-11
Bacteria	Actinobacteria	Demetria terragena DSM 11295	GCA_5F000376825.1	2013-04-22
Bacteria	Actinobacteria	Micromonospora siamensis	GCA_5F900090305.1	2016-08-16
Bacteria	Actinobacteria	Cellulomonas marina	GCA_5F900111925.1	2016-11-02
Bacteria	Actinobacteria	Mycolicibacterium elephantis	GCA_5F001005175.1	2015-05-08
Bacteria	Actinobacteria	Corynebacterium singulare	GCA_5F000833575.1	2015-02-06
Bacteria	Actinobacteria	Amycolatopsis sacchari	GCA_5F900114035.1	2016-11-05
Bacteria	Actinobacteria	Actinomadura meyerae	GCA_5F900188445.1	2017-07-16
Bacteria	Actinobacteria	Mycolicibacterium peregrinum	GCA_5F001403655.1	2015-10-07
Bacteria	Actinobacteria	Mycobacteroides salmoniphilum	GCA_5F002013645.1	2017-03-03
Bacteria	Actinobacteria	Mycobacteroides franklinii	GCA_5F002013895.1	2017-03-03
Bacteria	Actinobacteria	Mycobacteroides chelonae CCUG 47445	GCA_5F001632805.1	2016-04-27
Bacteria	Actinobacteria	Mycobacteroides abscessus ATCC 19977	GCA_5F000069185.1	2008-03-01
Bacteria	Actinobacteria	Collinsella intestinalis DSM 13280	GCA_5F000156175.1	2009-06-22
Bacteria	Actinobacteria	Kytococcus sedentarius DSM 20547	GCA_5F000023925.1	2009-08-27
Bacteria	Actinobacteria	Corynebacterium epidermidicanis	GCA_5F001021025.1	2015-06-05
Bacteria	Actinobacteria	Micromonospora carbonacea	GCA_5F900091535.1	2016-08-16
Bacteria	Actinobacteria	Actinomyces turicensis ACS-279-V-Col4	GCA_5F000296505.1	2012-09-17
Bacteria	Actinobacteria	Rothia nasimurium	GCA_5F002087015.1	2017-04-11
Bacteria	Actinobacteria	Actinotalea ferrariae CF5-4	GCA_5F000603945.1	2014-03-28
Bacteria	Actinobacteria	Nesterenkonia jeotgali	GCA_5F001483765.1	2015-12-31
Bacteria	Actinobacteria	Actinomyces marimammalium	GCA_5F001936115.1	2016-12-16
Bacteria	Actinobacteria	Conexibacter woesei DSM 14684	GCA_5F000025265.1	2010-01-15
Bacteria	Actinobacteria	Streptosporangium amethystogenes	GCA_5F000721075.1	2014-07-02
Bacteria	Actinobacteria	Actinomadura mexicana	GCA_5F900188105.1	2017-07-16
Bacteria	Actinobacteria	Brevibacterium album DSM 18261	GCA_5F000426445.1	2013-09-05
Bacteria	Actinobacteria	Slackia piriformis YIT 12062	GCA_5F000296445.1	2012-09-17
Bacteria	Actinobacteria	Klenkia taihuensis	GCA_5F900112525.1	2016-11-02
Bacteria	Actinobacteria	Ruania albidiflava DSM 18029	GCA_5F000421225.1	2013-07-09
Bacteria	Actinobacteria	Arcanobacterium haemolyticum DSM 20595	GCA_5F000092365.1	2010-05-27
Bacteria	Actinobacteria	Thermoactinospora rubra	GCA_5F002093975.1	2017-04-17
Bacteria	Actinobacteria	Collinsella phocaeensis	GCA_5F900119895.1	2016-11-27
Bacteria	Actinobacteria	Friedmanniella sagamiharensis	GCA_5F900105785.1	2016-10-21
Bacteria	Actinobacteria	Geodermatophilus telluris	GCA_5F900102745.1	2016-10-21
Bacteria	Actinobacteria	Amycolatopsis japonica	GCA_5F000732925.1	2014-07-24
Bacteria	Actinobacteria	Jiangella muralis	GCA_5F001270745.1	2015-08-19
Bacteria	Actinobacteria	Corynebacterium tuscaniense DNF00037	GCA_5F000759055.1	2014-09-26
Bacteria	Actinobacteria	Microlunatus soli	GCA_5F900105385.1	2016-10-21
Bacteria	Actinobacteria	Microbacterium ginsengisoli	GCA_5F000956535.1	2015-03-19
Bacteria	Actinobacteria	Actinoplanes friuliensis DSM 7358	GCA_5F000494755.1	2013-11-01
Bacteria	Actinobacteria	Cryptosporangium aurantiacum	GCA_5F900143005.1	2016-12-03
Bacteria	Actinobacteria	Microbacterium paludicola	GCA_5F001887285.1	2016-11-29
Bacteria	Actinobacteria	Propionibacterium acidifaciens DSM 21887	GCA_5F000426605.1	2013-07-11
Bacteria	Actinobacteria	Coriobacterium glomerans PW2	GCA_5F000195315.1	2011-04-07
Bacteria	Actinobacteria	Mycolicibacter senuensis	GCA_5F002101885.1	2017-04-20
Bacteria	Actinobacteria	Corynebacterium humireducens NBRC 106098 = DSM 45392	GCA_5F000819445.1	2015-01-16
Bacteria	Actinobacteria	Nocardia lijiangensis NBRC 108240	GCA_5F001613045.1	2016-04-01
Bacteria	Actinobacteria	Bifidobacterium bombi DSM 19703	GCA_5F000737845.1	2014-08-05
Bacteria	Actinobacteria	Micromonospora peucetia	GCA_5F900091625.1	2016-08-25
Bacteria	Actinobacteria	Atopobium vaginae PB189-T1-4	GCA_5F000179715.1	2010-08-10
Bacteria	Actinobacteria	Acidipropionibacterium thoenii DSM 20276	GCA_5F000423445.1	2013-07-11
Bacteria	Actinobacteria	Nocardia brevicatena NBRC 12119	GCA_5F000308495.1	2012-07-13
Bacteria	Actinobacteria	Olegusella massiliensis	GCA_5F900078545.1	2016-05-26
Bacteria	Actinobacteria	Cellulomonas carbonis T26	GCA_5F000767175.1	2014-10-16
Bacteria	Actinobacteria	Rhodococcus corynebacterioides NBRC 14404	GCA_5F001894765.1	2016-12-05
Bacteria	Actinobacteria	Marinactinospora thermotolerans DSM 45154	GCA_5F900167435.1	2017-03-04
Bacteria	Actinobacteria	Xiangella phaseoli	GCA_5F900109115.1	2016-10-31
Bacteria	Actinobacteria	Nocardia harenae NBRC 108248	GCA_5F001612885.1	2016-04-01
Bacteria	Actinobacteria	Cellulosimicrobium cellulans	GCA_5F002162335.1	2017-05-31
Bacteria	Actinobacteria	Brevibacterium sandarakinum	GCA_5F900105045.1	2016-10-20
Bacteria	Actinobacteria	Okibacterium fritillariae	GCA_5F900167575.1	2017-03-09
Bacteria	Actinobacteria	Bifidobacterium thermophilum RBL67	GCA_5F000347695.1	2013-03-20
Bacteria	Actinobacteria	Humibacter albus DSM 18994	GCA_5F000421825.1	2013-07-09
Bacteria	Actinobacteria	Sciscionella marina DSM 45152	GCA_5F000379465.1	2013-04-23
Bacteria	Actinobacteria	Janibacter hoylei PVAS-1	GCA_5F000297495.1	2012-09-17
Bacteria	Actinobacteria	Arcanobacterium urinimassiliense	GCA_5F900119495.1	2016-11-22
Bacteria	Actinobacteria	Geodermatophilus saharensis	GCA_5F900188205.1	2017-07-16
Bacteria	Actinobacteria	Lentzea albida	GCA_5F900111005.1	2016-10-31
Bacteria	Actinobacteria	Corynebacterium ciconiae DSM 44920	GCA_5F000372385.1	2013-04-19
Bacteria	Actinobacteria	Nocardiopsis dassonvillei subsp. dassonvillei DSM 43111	GCA_5F000092985.1	2010-05-26
Bacteria	Actinobacteria	Microbacterium resistens NBRC 103078	GCA_5F001552355.1	2016-02-05
Bacteria	Actinobacteria	Amycolatopsis rubida	GCA_5F900115345.1	2016-11-05
Bacteria	Actinobacteria	Corynebacterium timonense 5401744	GCA_5F000312345.1	2012-10-03
Bacteria	Actinobacteria	Micrococcus terreus	GCA_5F900116905.1	2016-11-02
Bacteria	Actinobacteria	Bifidobacterium animalis subsp. lactis DSM 10140	GCA_5F000022965.1	2009-06-19
Bacteria	Actinobacteria	Kytococcus aerolatus	GCA_5F900187395.1	2017-06-28
Bacteria	Actinobacteria	Leifsonia xyli	GCA_5F001647635.1	2016-05-19
Bacteria	Actinobacteria	Kribbella catacumbae DSM 19601	GCA_5F000372465.1	2013-04-19
Bacteria	Actinobacteria	Williamsia muralis NBRC 105860	GCA_5F001598915.1	2016-03-12
Bacteria	Actinobacteria	Tessaracoccus lapidicaptus	GCA_5F001693815.1	2016-07-26
Bacteria	Actinobacteria	Luteipulveratus mongoliensis	GCA_5F001190945.1	2015-08-03
Bacteria	Actinobacteria	Corynebacterium simulans	GCA_5F001586215.1	2016-03-10
Bacteria	Actinobacteria	Adlercreutzia equolifaciens DSM 19450	GCA_5F000478885.1	2013-08-16
Bacteria	Actinobacteria	Acidithrix ferrooxidans	GCA_5F000949295.1	2015-03-06
Bacteria	Actinobacteria	Corynebacterium imitans	GCA_5F000739455.1	2014-08-14
Bacteria	Actinobacteria	Demequina lutea	GCA_5F000975075.1	2015-02-26
Bacteria	Actinobacteria	Corynebacterium xerosis NBRC 16721	GCA_5F001552415.1	2016-02-05
Bacteria	Actinobacteria	Mycolicibacterium rutilum	GCA_5F900108565.1	2016-10-27
Bacteria	Actinobacteria	Gordonia effusa NBRC 100432	GCA_5F000241305.2	2011-12-02
Bacteria	Actinobacteria	Rhodococcus jostii RHA1	GCA_5F000014565.1	2006-07-28
Bacteria	Actinobacteria	Bifidobacterium crudilactis	GCA_5F000738005.1	2014-08-06
Bacteria	Actinobacteria	Nocardia puris NBRC 108233	GCA_5F001613185.1	2016-04-01
Bacteria	Actinobacteria	Tsukamurella pseudospumae	GCA_5F001575205.1	2016-02-26
Bacteria	Actinobacteria	Rhodococcus fascians D188	GCA_5F001620305.1	2016-04-14
Bacteria	Actinobacteria	Prauserella rugosa	GCA_5F000719975.1	2014-07-02
Bacteria	Actinobacteria	Conexibacter woesei Iso977N	GCA_5F000424625.1	2013-07-11
Bacteria	Actinobacteria	Aeromicrobium choanae	GCA_5F900167475.1	2017-03-04
Bacteria	Actinobacteria	Saccharothrix syringae	GCA_5F000716755.1	2014-07-01
Bacteria	Actinobacteria	Mycolicibacterium smegmatis MC2 155	GCA_5F000015005.1	2006-11-20
Bacteria	Actinobacteria	Kitasatospora aureofaciens	GCA_5F002082605.1	2017-04-10
Bacteria	Actinobacteria	Lysinimicrobium pelophilum	GCA_5F000971175.1	2015-04-01
Bacteria	Actinobacteria	Yaniella halotolerans DSM 15476	GCA_5F000420805.1	2013-07-09
Bacteria	Actinobacteria	Actinotignum urinale DSM 15805	GCA_5F000420445.1	2013-07-09
Bacteria	Actinobacteria	Bifidobacterium bohemicum DSM 22767	GCA_5F000741525.1	2014-08-18
Bacteria	Actinobacteria	Bifidobacterium reuteri DSM 23975	GCA_5F000741695.1	2014-08-18
Bacteria	Actinobacteria	Catenulispora acidiphila DSM 44928	GCA_5F000024025.1	2009-08-21
Bacteria	Actinobacteria	Flaviflexus massiliensis	GCA_5F001375495.1	2015-04-22
Bacteria	Actinobacteria	Actinomyces provencensis	GCA_5F900155435.1	2017-01-06
Bacteria	Actinobacteria	Mycolicibacterium setense	GCA_5F000805385.1	2014-12-19
Bacteria	Actinobacteria	Corynebacterium maris DSM 45190	GCA_5F000442645.1	2013-08-01
Bacteria	Actinobacteria	Arsenicicoccus bolidensis DSM 15745	GCA_5F000426385.1	2013-07-10
Bacteria	Actinobacteria	Krasilnikoviella flava	GCA_5F900167525.1	2017-03-09
Bacteria	Actinobacteria	Cryobacterium flavum	GCA_5F900103805.1	2016-10-21
Bacteria	Actinobacteria	Enteractinococcus helveticum	GCA_5F001657475.1	2016-06-03
Bacteria	Actinobacteria	Jonesia denitrificans DSM 20603	GCA_5F000024065.1	2009-08-27
Bacteria	Actinobacteria	Nocardia jejuensis NBRC 103114	GCA_5F001613145.1	2016-04-01
Bacteria	Actinobacteria	Bifidobacterium dentium JCM 1195 = DSM 20436	GCA_5F001042595.1	2015-02-17
Bacteria	Actinobacteria	Segniliparus rotundus DSM 44985	GCA_5F000092825.1	2010-05-18
Bacteria	Actinobacteria	Corynebacterium aquilae DSM 44791	GCA_5F001941445.1	2017-01-10
Bacteria	Actinobacteria	Micromonospora avicenniae	GCA_5F900156065.1	2017-01-15
Bacteria	Actinobacteria	Mycolicibacterium celeriflavum	GCA_5F002086175.1	2017-04-11
Bacteria	Actinobacteria	Mycolicibacterium aurum	GCA_5F001049355.1	2015-06-30
Bacteria	Actinobacteria	Corynebacterium testudinoris	GCA_5F001021045.1	2015-06-05
Bacteria	Actinobacteria	Corynebacterium riegelii	GCA_5F001263755.1	2015-08-10
Bacteria	Actinobacteria	Actinomyces gerencseriae DSM 6844	GCA_5F000429265.1	2013-09-05
Bacteria	Actinobacteria	Actinomyces israelii DSM 43320	GCA_5F000711965.1	2014-06-25
Bacteria	Actinobacteria	Olsenella umbonata	GCA_5F900111255.1	2016-10-31
Bacteria	Actinobacteria	Glycomyces tenuis DSM 44171	GCA_5F000427885.1	2013-09-05
Bacteria	Actinobacteria	Jiangella gansuensis DSM 44835	GCA_5F000515395.1	2014-01-07
Bacteria	Actinobacteria	Ferrimicrobium acidiphilum DSM 19497	GCA_5F000745905.1	2014-08-28
Bacteria	Actinobacteria	Actinomyces slackii ATCC 49928	GCA_5F000428685.1	2013-09-05
Bacteria	Actinobacteria	Actinomyces dentalis DSM 19115	GCA_5F000429225.1	2013-07-15
Bacteria	Actinobacteria	Renibacterium salmoninarum ATCC 33209	GCA_5F000018885.1	2007-12-18
Bacteria	Actinobacteria	Glaciibacter superstes DSM 21135	GCA_5F000421145.1	2013-07-09
Bacteria	Actinobacteria	Mycolicibacterium diernhoferi	GCA_5F001907655.1	2016-12-09
Bacteria	Actinobacteria	Nocardia acidivorans NBRC 108247	GCA_5F001625085.1	2016-04-01
Bacteria	Actinobacteria	Neomicrococcus aestuarii	GCA_5F001887245.1	2016-11-29
Bacteria	Actinobacteria	Gordonia araii NBRC 100433	GCA_5F000241265.2	2011-11-25
Bacteria	Actinobacteria	Actinomyces graevenitzii C83	GCA_5F000239695.1	2011-12-22
Bacteria	Actinobacteria	Haloglycomyces albus DSM 45210	GCA_5F000527155.1	2014-01-03
Bacteria	Actinobacteria	Corynebacterium efficiens YS-314	GCA_5F000011305.1	2004-05-11
Bacteria	Actinobacteria	Nocardiopsis xinjiangensis YIM 90004	GCA_5F000341145.1	2013-02-19
Bacteria	Actinobacteria	Thermomonospora curvata DSM 43183	GCA_5F000024385.1	2009-11-16
Bacteria	Actinobacteria	Collinsella bouchesdurhonensis	GCA_5F900155365.1	2017-01-05
Bacteria	Actinobacteria	Pseudonocardia autotrophica	GCA_5F001902615.1	2016-11-25
Bacteria	Actinobacteria	Glycomyces sambucus	GCA_5F900102815.1	2016-10-21
Bacteria	Actinobacteria	Lysinimicrobium rhizosphaerae	GCA_5F000971255.1	2015-04-01
Bacteria	Actinobacteria	Curtobacterium ammoniigenes NBRC 101786	GCA_5F001571045.1	2016-02-10
Bacteria	Actinobacteria	Corynebacterium lipophiloflavum DSM 44291	GCA_5F000159635.1	2009-05-05
Bacteria	Actinobacteria	Arthrobacter alpinus	GCA_5F001294625.1	2015-09-18
Bacteria	Actinobacteria	Bifidobacterium psychraerophilum	GCA_5F000741705.1	2014-08-18
Bacteria	Actinobacteria	Tsukamurella pulmonis	GCA_5F900103175.1	2016-10-21
Bacteria	Actinobacteria	Ornithinimicrobium pekingense DSM 21552	GCA_5F000421185.1	2013-07-09
Bacteria	Actinobacteria	Arthrobacter crystallopoietes BAB-32	GCA_5F000328305.2	2013-04-07
Bacteria	Actinobacteria	Corynebacterium pilosum DSM 20521	GCA_5F000373805.1	2013-04-23
Bacteria	Actinobacteria	Nakamurella panacisegetis	GCA_5F900104535.1	2016-10-20
Bacteria	Actinobacteria	Mycolicibacterium rhodesiae JS60	GCA_5F000230935.2	2011-10-18
Bacteria	Actinobacteria	Prauserella marina	GCA_5F002240355.1	2017-08-03
Bacteria	Actinobacteria	Nocardiopsis halotolerans DSM 44410	GCA_5F000341065.1	2013-02-19
Bacteria	Actinobacteria	Actinomyces hordeovulneris	GCA_5F001907235.1	2016-12-16
Bacteria	Actinobacteria	Corynebacterium frankenforstense DSM 45800	GCA_5F001941485.1	2017-01-10
Bacteria	Actinobacteria	Klenkia soli	GCA_5F900103975.1	2016-10-21
Bacteria	Actinobacteria	Frankia symbiont of Datisca glomerata	GCA_5F000177615.2	2011-06-06
Bacteria	Actinobacteria	Actinoplanes philippinensis	GCA_5F900113015.1	2016-11-05
Bacteria	Actinobacteria	Saccharomonospora xinjiangensis XJ-54	GCA_5F000258175.1	2012-04-06
Bacteria	Actinobacteria	Mycolicibacter icosiumassiliensis	GCA_5F900078685.2	2016-04-02
Bacteria	Actinobacteria	Actinomyces odontolyticus ATCC 17982	GCA_5F000154225.1	2007-05-25
Bacteria	Actinobacteria	Clavibacter michiganensis subsp. sepedonicus	GCA_5F000069225.1	2008-02-29
Bacteria	Actinobacteria	Corynebacterium falsenii DSM 44353	GCA_5F000525655.1	2014-02-03
Bacteria	Actinobacteria	Ilumatobacter nonamiensis YM16-303	GCA_5F000350145.1	2013-03-27
Bacteria	Actinobacteria	Rhodococcus pyridinivorans SB3094	GCA_5F000511305.1	2013-12-20
Bacteria	Actinobacteria	Brevibacterium senegalense	GCA_5F000285835.2	2012-08-16
Bacteria	Actinobacteria	Mycolicibacterium wolinskyi	GCA_5F002101965.1	2017-04-20
Bacteria	Actinobacteria	Nonomuraea maritima	GCA_5F900100395.1	2016-10-21
Bacteria	Actinobacteria	Mobilicoccus pelagius NBRC 104925	GCA_5F000247995.2	2012-02-18
Bacteria	Actinobacteria	Auraticoccus monumenti	GCA_5F900101785.1	2016-10-20
Bacteria	Actinobacteria	Microtetraspora malaysiensis	GCA_5F001528665.1	2016-01-16
Bacteria	Actinobacteria	Varibaculum cambriense DSM 15806	GCA_5F000420065.1	2013-07-09
Bacteria	Actinobacteria	Marmoricola scoriae	GCA_5F900104965.1	2016-10-21
Bacteria	Actinobacteria	Actinomadura latina NBRC 106108	GCA_5F001552195.1	2016-02-03
Bacteria	Actinobacteria	Tomitella biformata AHU 1821	GCA_5F000524475.1	2014-01-21
Bacteria	Actinobacteria	Micromonospora rhizosphaerae	GCA_5F900091465.1	2016-08-25
Bacteria	Actinobacteria	Oerskovia turbata	GCA_5F000718325.1	2014-07-02
Bacteria	Actinobacteria	Corynebacterium pyruviciproducens ATCC BAA-1742	GCA_5F000411375.1	2013-06-14
Bacteria	Actinobacteria	Actinopolyspora xinjiangensis	GCA_5F900104475.1	2016-10-21
Bacteria	Actinobacteria	Isoptericola variabilis 225	GCA_5F000215105.1	2011-05-26
Bacteria	Actinobacteria	Mycolicibacterium houstonense	GCA_5F900078665.2	2016-04-02
Bacteria	Actinobacteria	Rhodococcus kyotonensis	GCA_5F001645385.1	2016-05-17
Bacteria	Actinobacteria	Rhodococcus yunnanensis NBRC 103083	GCA_5F001895005.1	2016-12-05
Bacteria	Actinobacteria	Mycolicibacterium bacteremicum	GCA_5F002086115.1	2017-04-11
Bacteria	Actinobacteria	Microbacterium hydrocarbonoxydans	GCA_5F000956475.1	2015-03-19
Bacteria	Actinobacteria	Pseudarthrobacter phenanthrenivorans Sphe3	GCA_5F000189535.1	2011-02-16
Bacteria	Actinobacteria	Amycolatopsis saalfeldensis	GCA_5F900110575.1	2016-10-31
Bacteria	Actinobacteria	Slackia exigua ATCC 700122	GCA_5F000162875.1	2009-09-16
Bacteria	Actinobacteria	Micromonospora yangpuensis	GCA_5F900091615.1	2016-08-25
Bacteria	Actinobacteria	Agromyces aureus	GCA_5F001660485.1	2016-06-09
Bacteria	Actinobacteria	Nocardioides szechwanensis	GCA_5F900103935.1	2016-10-21
Bacteria	Actinobacteria	Gardnerella vaginalis ATCC 14019	GCA_5F000159155.2	2010-11-03
Bacteria	Actinobacteria	Corynebacterium crudilactis	GCA_5F001643015.1	2016-05-13
Bacteria	Actinobacteria	Leucobacter komagatae	GCA_5F000834055.1	2015-02-09
Bacteria	Actinobacteria	Micromonospora lupini str. Lupac 08	GCA_5F000297395.2	2013-01-10
Bacteria	Actinobacteria	Paenarthrobacter aurescens TC1	GCA_5F000014925.1	2006-12-26
Bacteria	Actinobacteria	Corynebacterium callunae DSM 20147	GCA_5F000344785.1	2013-03-06
Bacteria	Actinobacteria	Leifsonia xyli subsp. cynodontis DSM 46306	GCA_5F000470775.1	2013-09-24
Bacteria	Actinobacteria	Tessaracoccus massiliensis	GCA_5F000826065.1	2014-10-18
Bacteria	Actinobacteria	Microbacterium aurum	GCA_5F001974985.1	2017-01-30
Bacteria	Actinobacteria	Mycetocola miduiensis	GCA_5F900115155.1	2016-11-02
Bacteria	Actinobacteria	Agrococcus casei LMG 22410	GCA_5F900163565.1	2017-02-11
Bacteria	Actinobacteria	Mycolicibacterium mageritense DSM 44476 = CIP 104973	GCA_5F000612825.1	2014-03-31
Bacteria	Actinobacteria	Trueperella pyogenes	GCA_5F001070855.1	2015-07-10
Bacteria	Actinobacteria	Atopobium minutum	GCA_5F001437015.1	2015-11-06
Bacteria	Actinobacteria	Frankia elaeagni	GCA_5F000374165.1	2013-04-23
Bacteria	Actinobacteria	Mycolicibacterium malmesburyense	GCA_5F001050015.1	2015-06-30
Bacteria	Actinobacteria	Atopobium rimae ATCC 49626	GCA_5F000174015.1	2009-01-22
Bacteria	Actinobacteria	Cellulomonas cellasea DSM 20118	GCA_5F000767135.1	2014-10-16
Bacteria	Actinobacteria	Mycolicibacterium brisbanense	GCA_5F001570425.1	2016-02-10
Bacteria	Actinobacteria	Arthrobacter agilis	GCA_5F002157505.1	2017-05-25
Bacteria	Actinobacteria	Actinomyces massiliensis 4401292	GCA_5F000269805.1	2012-06-18
Bacteria	Actinobacteria	Kitasatospora purpeofusca	GCA_5F000718025.1	2014-07-02
Bacteria	Actinobacteria	Agromyces flavus	GCA_5F900104685.1	2016-10-21
Bacteria	Actinobacteria	Microbacterium barkeri 2011-R4	GCA_5F000299315.2	2012-09-26
Bacteria	Actinobacteria	Nocardia mexicana NBRC 108244	GCA_5F001613165.1	2016-04-01
Bacteria	Actinobacteria	Corynebacterium marinum DSM 44953	GCA_5F000835165.1	2015-02-10
Bacteria	Actinobacteria	Gryllotalpicola ginsengisoli DSM 22003	GCA_5F000419445.1	2013-07-09
Bacteria	Actinobacteria	Actinomyces urinae	GCA_5F900119695.1	2016-11-22
Bacteria	Actinobacteria	Actinopolymorpha alba DSM 45243	GCA_5F000373925.1	2013-04-23
Bacteria	Actinobacteria	Corynebacterium pollutisoli	GCA_5F900177745.1	2017-04-20
Bacteria	Actinobacteria	Mycolicibacter terrae	GCA_5F002101955.1	2017-04-20
Bacteria	Actinobacteria	Micromonospora purpureochromogenes	GCA_5F900091515.1	2016-08-15
Bacteria	Actinobacteria	Olsenella umbonata	GCA_5F900105025.1	2016-10-21
Bacteria	Actinobacteria	Rhodococcus maanshanensis NBRC 100610	GCA_5F001894865.1	2016-12-05
Bacteria	Actinobacteria	Streptosporangium roseum DSM 43021	GCA_5F000024865.1	2009-12-10
Bacteria	Actinobacteria	Friedmanniella luteola	GCA_5F900105065.1	2016-10-20
Bacteria	Actinobacteria	Spirillospora albida	GCA_5F000718255.1	2014-07-02
Bacteria	Actinobacteria	Rhodococcus kunmingensis	GCA_5F001646865.1	2016-05-18
Bacteria	Actinobacteria	Brevibacterium yomogidense	GCA_5F900163715.1	2017-04-29
Bacteria	Actinobacteria	Corynebacterium jeikeium K411	GCA_5F000006605.1	2005-06-27
Bacteria	Actinobacteria	Brachybacterium squillarum M-6-3	GCA_5F000225825.2	2011-09-12
Bacteria	Actinobacteria	Microbacterium testaceum StLB037	GCA_5F000202635.1	2011-02-10
Bacteria	Actinobacteria	Actinomyces glycerinitolerans	GCA_5F900098745.1	2016-12-03
Bacteria	Actinobacteria	Nocardiopsis kunsanensis DSM 44524	GCA_5F000340965.1	2013-02-19
Bacteria	Actinobacteria	Nocardia uniformis NBRC 13702	GCA_5F001613345.1	2016-04-01
Bacteria	Actinobacteria	Micromonospora pattaloongensis	GCA_5F900107255.1	2016-10-22
Bacteria	Actinobacteria	Saccharothrix espanaensis DSM 44229	GCA_5F000328705.1	2012-10-02
Bacteria	Actinobacteria	_5BZimmermannella_5D alba NBRC 15616	GCA_5F001570905.1	2016-02-10
Bacteria	Actinobacteria	Hoyosella subflava DQS3-9A1	GCA_5F000214175.1	2011-05-20
Bacteria	Actinobacteria	Gordonibacter massiliensis	GCA_5F900170005.1	2017-03-21
Bacteria	Actinobacteria	Nocardia rhamnosiphila NBRC 108938	GCA_5F000720425.1	2014-07-02
Bacteria	Actinobacteria	Actinophytocola xanthii	GCA_5F001921205.1	2016-12-23
Bacteria	Actinobacteria	Nocardia nova SH22a	GCA_5F000523235.1	2014-01-27
Bacteria	Actinobacteria	Beutenbergia cavernae DSM 12333	GCA_5F000023105.1	2009-05-07
Bacteria	Actinobacteria	Brachybacterium nesterenkovii	GCA_5F900163655.1	2017-04-29
Bacteria	Actinobacteria	marine actinobacterium PHSC20C1	GCA_5F000153145.1	2006-04-11
Bacteria	Actinobacteria	Gordonia sihwensis NBRC 108236	GCA_5F000333035.1	2013-01-11
Bacteria	Actinobacteria	Rhodoluna lacicola	GCA_5F000699505.1	2014-06-09
Bacteria	Actinobacteria	Gardnerella vaginalis 409-05	GCA_5F000025205.1	2010-01-07
Bacteria	Actinobacteria	Pseudoclavibacter helvolus	GCA_5F900014995.1	2016-02-02
Bacteria	Actinobacteria	Corynebacterium camporealensis	GCA_5F000980815.1	2015-04-24
Bacteria	Actinobacteria	Thermobifida fusca YX	GCA_5F000012405.1	2005-08-08
Bacteria	Actinobacteria	Mycolicibacterium confluentis	GCA_5F002102105.1	2017-04-20
Bacteria	Actinobacteria	Corynebacterium mastitidis DSM 44356	GCA_5F000375365.1	2013-04-20
Bacteria	Actinobacteria	Demequina globuliformis	GCA_5F000975155.1	2015-02-26
Bacteria	Actinobacteria	Ilumatobacter coccineus YM16-304	GCA_5F000348785.1	2013-03-15
Bacteria	Actinobacteria	Mycolicibacterium thermoresistibile ATCC 19527	GCA_5F000234585.2	2011-11-07
Bacteria	Actinobacteria	Nocardia vermiculata NBRC 100427	GCA_5F001613265.1	2016-04-01
Bacteria	Actinobacteria	Nocardia arizonensis	GCA_5F001310275.1	2015-10-13
Bacteria	Actinobacteria	Micromonospora coxensis	GCA_5F900090295.1	2016-08-16
Bacteria	Actinobacteria	Herbiconiux solani NBRC 106740	GCA_5F001571005.1	2016-02-10
Bacteria	Actinobacteria	Rathayibacter tritici	GCA_5F001641005.1	2016-05-09
Bacteria	Actinobacteria	Cellulomonas bogoriensis 69B4 = DSM 16987	GCA_5F000767165.1	2014-10-16
Bacteria	Actinobacteria	Trueperella pyogenes	GCA_5F000612055.1	2014-04-02
Bacteria	Actinobacteria	_5BPropionibacterium_5D humerusii P08	GCA_5F000204235.2	2011-04-14
Bacteria	Actinobacteria	Serinicoccus marinus DSM 15273	GCA_5F000421245.1	2013-07-09
Bacteria	Actinobacteria	Gulosibacter molinativorax DSM 13485	GCA_5F000425685.1	2013-07-11
Bacteria	Actinobacteria	Nocardiopsis gilva YIM 90087	GCA_5F000341165.1	2013-02-19
Bacteria	Actinobacteria	Rhodococcus coprophilus NBRC 100603	GCA_5F001895045.1	2016-12-05
Bacteria	Actinobacteria	Lentzea guizhouensis	GCA_5F001701025.1	2016-08-09
Bacteria	Actinobacteria	Actinomyces ruminicola	GCA_5F900103565.1	2016-10-21
Bacteria	Actinobacteria	Herbiconiux ginsengi	GCA_5F900107435.1	2016-10-22
Bacteria	Actinobacteria	Mycolicibacterium chlorophenolicum	GCA_5F001044235.1	2015-07-01
Bacteria	Actinobacteria	Jiangella alkaliphila	GCA_5F900105925.1	2016-10-21
Bacteria	Actinobacteria	Corynebacterium kutscheri	GCA_5F000980835.1	2015-04-24
Bacteria	Actinobacteria	Dactylosporangium aurantiacum	GCA_5F000716715.1	2014-07-01
Bacteria	Actinobacteria	Actinomadura rubrobrunea NBRC 15275	GCA_5F001552235.1	2016-02-03
Bacteria	Actinobacteria	Williamsia sterculiae	GCA_5F900156495.1	2017-01-15
Bacteria	Actinobacteria	Cryobacterium roopkundense	GCA_5F000764165.1	2014-10-06
Bacteria	Actinobacteria	Saccharomonospora cyanea NA-134	GCA_5F000244975.1	2012-02-03
Bacteria	Actinobacteria	Brevibacterium mcbrellneri ATCC 49030	GCA_5F000178455.1	2010-04-20
Bacteria	Actinobacteria	Mycolicibacterium insubricum	GCA_5F002086255.1	2017-04-11
Bacteria	Actinobacteria	Mycolicibacterium tusciae	GCA_5F002086795.1	2017-04-11
Bacteria	Actinobacteria	Leifsonia rubra CMS 76R	GCA_5F000477555.1	2013-07-15
Bacteria	Actinobacteria	Microbacterium chocolatum	GCA_5F001652465.1	2016-05-26
Bacteria	Actinobacteria	Nocardia pneumoniae NBRC 100136	GCA_5F000308755.1	2012-07-16
Bacteria	Actinobacteria	Nocardia mikamii NBRC 108933	GCA_5F001613505.1	2016-04-01
Bacteria	Actinobacteria	Paeniglutamicibacter antarcticus	GCA_5F900010755.1	2016-02-02
Bacteria	Actinobacteria	Curtobacterium pusillum	GCA_5F002025645.1	2017-03-13
Bacteria	Actinobacteria	Dietzia maris	GCA_5F001630765.1	2016-04-25
Bacteria	Actinobacteria	Millisia brevis NBRC 105863	GCA_5F001552615.1	2016-02-06
Bacteria	Actinobacteria	Rhodococcus rhodnii NBRC 100604	GCA_5F001894925.1	2016-12-05
Bacteria	Actinobacteria	Bifidobacterium scardovii JCM 12489 = DSM 13734	GCA_5F001042635.1	2015-02-17
Bacteria	Actinobacteria	Actinomyces vulturis	GCA_5F001687305.1	2016-07-19
Bacteria	Actinobacteria	Lysinimicrobium subtropicum	GCA_5F000971235.1	2015-04-01
Bacteria	Actinobacteria	Microbacterium paraoxydans	GCA_5F900105335.1	2016-10-21
Bacteria	Actinobacteria	Microbacterium oleivorans NBRC 103075	GCA_5F001552475.1	2016-02-05
Bacteria	Actinobacteria	Bifidobacterium saguini DSM 23967	GCA_5F000741715.1	2014-08-18
Bacteria	Actinobacteria	Corynebacterium phocae	GCA_5F001941565.1	2017-01-10
Bacteria	Actinobacteria	Demequina salsinemoris	GCA_5F000974805.1	2015-02-26
Bacteria	Actinobacteria	Glutamicibacter arilaitensis Re117	GCA_5F000197735.1	2010-09-27
Bacteria	Actinobacteria	Corynebacterium diphtheriae	GCA_5F001457455.1	2015-03-22
Bacteria	Actinobacteria	Gordonia hydrophobica NBRC 16057	GCA_5F001592365.1	2016-03-04
Bacteria	Actinobacteria	Kocuria flava	GCA_5F001482365.1	2015-12-24
Bacteria	Actinobacteria	Collinsella ihuae	GCA_5F900046475.1	2016-01-29
Bacteria	Actinobacteria	Corynebacterium accolens ATCC 49725	GCA_5F000159115.1	2009-05-05
Bacteria	Actinobacteria	Agromyces italicus DSM 16388	GCA_5F000421545.1	2013-07-09
Bacteria	Actinobacteria	Actinomyces meyeri	GCA_5F001262055.1	2015-08-06
Bacteria	Actinobacteria	Parascardovia denticolens DSM 10105 = JCM 12538	GCA_5F001042675.1	2015-03-24
Bacteria	Actinobacteria	Cutibacterium avidum 44067	GCA_5F000367205.1	2013-04-17
Bacteria	Actinobacteria	Serinicoccus chungangensis	GCA_5F001483745.1	2015-12-31
Bacteria	Actinobacteria	Phycicoccus cremeus	GCA_5F900111375.1	2016-10-31
Bacteria	Actinobacteria	Rubrobacter radiotolerans	GCA_5F000661895.1	2014-05-01
Bacteria	Actinobacteria	Nocardia niigatensis NBRC 100131	GCA_5F000308655.1	2012-07-16
Bacteria	Actinobacteria	Saccharopolyspora rectivirgula DSM 43747	GCA_5F000497205.1	2013-11-18
Bacteria	Actinobacteria	Frankia inefficax	GCA_5F000166135.1	2010-11-05
Bacteria	Actinobacteria	Janibacter indicus	GCA_5F900176385.1	2017-04-08
Bacteria	Actinobacteria	Corynebacterium provencense	GCA_5F900049755.1	2016-02-19
Bacteria	Actinobacteria	Tessaracoccus oleiagri	GCA_5F900103275.1	2016-10-21
Bacteria	Actinobacteria	Bifidobacterium gallinarum	GCA_5F000741215.1	2014-08-18
Bacteria	Actinobacteria	Hamadaea tsunoensis DSM 44101	GCA_5F000428945.1	2013-07-15
Bacteria	Actinobacteria	Amycolatopsis nigrescens CSC17Ta-90	GCA_5F000384315.1	2013-04-26
Bacteria	Actinobacteria	Bifidobacterium callitrichos DSM 23973	GCA_5F000741175.1	2014-08-18
Bacteria	Actinobacteria	Actinomadura hibisca NBRC 15177	GCA_5F001552635.1	2016-02-06
Bacteria	Actinobacteria	Leucobacter musarum subsp. musarum	GCA_5F001273845.1	2015-08-25
Bacteria	Actinobacteria	Lysinimicrobium soli	GCA_5F000971195.1	2015-04-01
Bacteria	Actinobacteria	Mycetocola reblochoni REB411	GCA_5F900163835.1	2017-02-11
Bacteria	Actinobacteria	Corynebacterium resistens DSM 45100	GCA_5F000177535.2	2011-06-15
Bacteria	Actinobacteria	Mycolicibacter hiberniae	GCA_5F002101655.1	2017-04-20
Bacteria	Actinobacteria	Crossiella equi	GCA_5F002155995.1	2017-05-22
Bacteria	Actinobacteria	Glutamicibacter mysorens NBRC 103060	GCA_5F001552115.1	2016-02-03
Bacteria	Actinobacteria	Isoptericola variabilis	GCA_5F001750215.1	2016-09-30
Bacteria	Actinobacteria	Brachybacterium paraconglomeratum LC44	GCA_5F000233655.2	2011-11-02
Bacteria	Actinobacteria	Microbacterium oxydans	GCA_5F000956525.1	2015-03-19
Bacteria	Actinobacteria	Actinotignum schaalii	GCA_5F000724605.1	2014-07-10
Bacteria	Actinobacteria	Enterorhabdus caecimuris B7	GCA_5F000403355.2	2013-06-14
Bacteria	Actinobacteria	Amycolatopsis benzoatilytica AK 16_2F65	GCA_5F000383915.1	2013-04-26
Bacteria	Actinobacteria	Nocardia higoensis NBRC 100133	GCA_5F000308595.1	2012-07-16
Bacteria	Actinobacteria	Saccharomonospora azurea NA-128	GCA_5F000231055.3	2012-03-06
Bacteria	Actinobacteria	Acidimicrobium ferrooxidans DSM 10331	GCA_5F000023265.1	2009-08-18
Bacteria	Actinobacteria	Piscicoccus intestinalis NBRC 104926	GCA_5F001515525.1	2016-01-13
Bacteria	Actinobacteria	Mycetocola saprophilus	GCA_5F000718085.1	2014-07-02
Bacteria	Actinobacteria	Bifidobacterium gallicum DSM 20093 = LMG 11596	GCA_5F000741205.1	2014-08-18
Bacteria	Actinobacteria	Nonomuraea pusilla	GCA_5F900109355.1	2016-10-31
Bacteria	Actinobacteria	Microtetraspora glauca	GCA_5F001570385.1	2016-01-16
Bacteria	Actinobacteria	Actinomyces suimastitidis DSM 15538	GCA_5F000429105.1	2013-09-05
Bacteria	Actinobacteria	Sanguibacter keddieii DSM 10542	GCA_5F000024925.1	2009-11-19
Bacteria	Actinobacteria	Corynebacterium caspium DSM 44850	GCA_5F000379705.1	2013-04-23
Bacteria	Actinobacteria	Mycolicibacterium vanbaalenii PYR-1	GCA_5F000015305.1	2006-12-27
Bacteria	Actinobacteria	Actinomyces liubingyangii	GCA_5F001907245.1	2016-12-16
Bacteria	Actinobacteria	Nocardiopsis alba ATCC BAA-2165	GCA_5F000294515.1	2012-09-04
Bacteria	Actinobacteria	Tsukamurella tyrosinosolvens	GCA_5F900104775.1	2016-10-22
Bacteria	Actinobacteria	Micromonospora chersina	GCA_5F900091475.1	2016-08-25
Bacteria	Actinobacteria	Promicromonospora sukumoe 327MFSha3.1	GCA_5F000385135.1	2013-04-26
Bacteria	Actinobacteria	Actinoplanes awajinensis subsp. mycoplanecinus	GCA_5F001509495.1	2016-01-08
Bacteria	Actinobacteria	Corynebacterium matruchotii ATCC 14266	GCA_5F000175375.1	2010-09-01
Bacteria	Actinobacteria	Actinomyces vaccimaxillae DSM 15804	GCA_5F000420425.1	2013-07-09
Bacteria	Actinobacteria	Leucobacter chironomi DSM 19883	GCA_5F000421845.1	2013-07-09
Bacteria	Actinobacteria	Glutamicibacter halophytocola	GCA_5F001302565.1	2015-09-29
Bacteria	Actinobacteria	Mycolicibacterium aromaticivorans JS19b1 = JCM 16368	GCA_5F000559085.2	2014-05-19
Bacteria	Actinobacteria	Microbacterium profundi	GCA_5F000763375.1	2014-10-03
Bacteria	Actinobacteria	Senegalimassilia anaerobia JC110	GCA_5F000236865.1	2011-11-30
Bacteria	Actinobacteria	Actinospica robiniae DSM 44927	GCA_5F000504285.1	2013-12-05
Bacteria	Actinobacteria	Actinomadura flavalba DSM 45200	GCA_5F000374305.1	2013-04-23
Bacteria	Actinobacteria	Pseudonocardia ammonioxydans	GCA_5F900115005.1	2016-11-05
Bacteria	Actinobacteria	Microbacterium ketosireducens	GCA_5F000956575.1	2015-03-19
Bacteria	Actinobacteria	Stackebrandtia nassauensis DSM 44728	GCA_5F000024545.1	2010-03-05
Bacteria	Actinobacteria	Nocardioides alpinus	GCA_5F900112035.1	2016-11-02
Bacteria	Actinobacteria	Alloactinosynnema album	GCA_5F900099755.1	2016-10-21
Bacteria	Actinobacteria	Corynebacterium jeddahense	GCA_5F000577555.1	2014-02-12
Bacteria	Actinobacteria	Nocardioides halotolerans DSM 19273	GCA_5F000422805.1	2013-07-11
Bacteria	Actinobacteria	Solirubrobacter soli DSM 22325	GCA_5F000423665.1	2013-07-11
Bacteria	Actinobacteria	Cryobacterium arcticum	GCA_5F001679725.1	2016-07-05
Bacteria	Actinobacteria	Aeromicrobium marinum DSM 15272	GCA_5F000160775.2	2010-11-15
Bacteria	Actinobacteria	Frankia alni ACN14a	GCA_5F000058485.1	2006-08-03
Bacteria	Actinobacteria	Leucobacter celer subsp. astrifaciens	GCA_5F001273835.1	2015-08-25
Bacteria	Aquificae	Desulfurobacterium indicum	GCA_5F001968985.1	2017-01-23
Bacteria	Aquificae	Thermosulfidibacter takaii ABI70S6	GCA_5F001547735.1	2015-12-17
Bacteria	Aquificae	Aquifex aeolicus VF5	GCA_5F000008625.1	1999-12-22
Bacteria	Aquificae	Thermocrinis minervae	GCA_5F900142435.1	2016-12-02
Bacteria	Aquificae	Sulfurihydrogenibium azorense Az-Fu1	GCA_5F000021545.1	2009-03-25
Bacteria	Aquificae	Desulfurobacterium thermolithotrophum DSM 11699	GCA_5F000191045.1	2011-03-02
Bacteria	Aquificae	Sulfurihydrogenibium subterraneum DSM 15120	GCA_5F000619805.1	2014-04-08
Bacteria	Aquificae	Desulfurobacterium atlanticum	GCA_5F900188395.1	2017-07-16
Bacteria	Aquificae	Thermocrinis ruber	GCA_5F000512735.1	2014-01-03
Bacteria	Aquificae	Sulfurihydrogenibium yellowstonense SS-5	GCA_5F000173615.1	2009-05-18
Bacteria	Aquificae	Persephonella marina EX-H1	GCA_5F000021565.1	2009-03-25
Bacteria	Aquificae	Thermovibrio ammonificans HB-1	GCA_5F000185805.1	2011-01-07
Bacteria	Aquificae	Hydrogenobacter thermophilus TK-6	GCA_5F000010785.1	2010-02-11
Bacteria	Aquificae	Thermocrinis albus DSM 14484	GCA_5F000025605.1	2010-02-19
Bacteria	Armatimonadetes	Fimbriimonas ginsengisoli Gsoil 348	GCA_5F000724625.1	2014-07-10
Bacteria	Armatimonadetes	Chthonomonas calidirosea T49	GCA_5F000427095.1	2013-06-04
Bacteria	Chloroflexi	Sphaerobacter thermophilus DSM 20745	GCA_5F000024985.1	2009-11-23
Bacteria	Chloroflexi	Anaerolinea thermolimosa	GCA_5F001050195.2	2015-07-04
Bacteria	Chloroflexi	Oscillochloris trichoides DG-6	GCA_5F000152145.1	2010-10-14
Bacteria	Chloroflexi	Chloroflexus aggregans DSM 9485	GCA_5F000021945.1	2009-01-05
Bacteria	Chloroflexi	Levilinea saccharolytica	GCA_5F001306035.1	2015-10-02
Bacteria	Chloroflexi	Flexilinea flocculi	GCA_5F001192795.1	2015-07-31
Bacteria	Chloroflexi	Longilinea arvoryzae	GCA_5F001050235.2	2015-07-24
Bacteria	Chloroflexi	Ktedonobacter racemifer DSM 44963	GCA_5F000178855.1	2010-06-04
Bacteria	Chloroflexi	Brevefilum fermentans	GCA_5F900184705.1	2017-06-06
Bacteria	Chloroflexi	Herpetosiphon geysericola	GCA_5F001306135.1	2015-10-02
Bacteria	Chloroflexi	Leptolinea tardivitalis	GCA_5F001050275.1	2015-07-04
Bacteria	Chloroflexi	Thermanaerothrix daxensis	GCA_5F001306145.1	2015-10-02
Bacteria	Chloroflexi	Dehalococcoides mccartyi 195	GCA_5F000011905.1	2005-01-07
Bacteria	Chloroflexi	Dehalococcoides mccartyi CG5	GCA_5F000830885.1	2014-08-04
Bacteria	Chloroflexi	Ornatilinea apprima	GCA_5F001306115.1	2015-10-02
Bacteria	Chloroflexi	Chloroflexus islandicus	GCA_5F001650695.1	2016-05-24
Bacteria	Chloroflexi	Dehalogenimonas alkenigignens	GCA_5F001466665.1	2015-12-15
Bacteria	Chloroflexi	Caldilinea aerophila DSM 14535 = NBRC 104270	GCA_5F000281175.1	2012-03-28
Bacteria	Chloroflexi	Roseiflexus castenholzii DSM 13941	GCA_5F000017805.1	2007-08-23
Bacteria	Chloroflexi	Dehalogenimonas formicexedens	GCA_5F001953175.1	2017-01-17
Bacteria	Chloroflexi	Thermomicrobium roseum DSM 5159	GCA_5F000021685.1	2009-01-22
Bacteria	Chloroflexi	Chloroflexus aurantiacus J-10-fl	GCA_5F000018865.1	2007-12-20
Bacteria	Chloroflexi	Ardenticatena maritima	GCA_5F001293545.1	2015-08-06
Bacteria	Chloroflexi	Thermorudis peleae	GCA_5F000744775.1	2014-08-28
Bacteria	Chloroflexi	Thermogemmatispora carboxidivorans	GCA_5F000702505.1	2014-06-11
Bacteria	Chloroflexi	Bellilinea caldifistulae	GCA_5F001306055.1	2015-10-02
Bacteria	Chloroflexi	Thermogemmatispora onikobensis	GCA_5F001748285.1	2016-08-19
Bacteria	Chloroflexi	Anaerolinea thermophila UNI-1	GCA_5F000199675.1	2011-01-24
Bacteria	Chloroflexi	Nitrolancea hollandica Lb	GCA_5F000297255.1	2012-06-06
Bacteria	Chloroflexi	Thermoflexus hugenholtzii JAD2	GCA_5F900187885.1	2017-06-26
Bacteria	Chloroflexi	Dehalogenimonas lykanthroporepellens BL-DC-9	GCA_5F000143165.1	2010-06-25
Bacteria	Cyanobacteria	Crocosphaera watsonii WH 8501	GCA_5F000167195.1	2005-06-16
Bacteria	Cyanobacteria	Cyanobium gracile PCC 6307	GCA_5F000316515.1	2012-12-04
Bacteria	Cyanobacteria	Kamptonema formosum PCC 6407	GCA_5F000332155.1	2013-01-22
Bacteria	Cyanobacteria	Coleofasciculus chthonoplastes PCC 7420	GCA_5F000155555.1	2008-08-15
Bacteria	Cyanobacteria	Pleurocapsa sp. PCC 7327	GCA_5F000317025.1	2012-12-05
Bacteria	Cyanobacteria	Aliterella atlantica CENA595	GCA_5F000952155.1	2015-03-13
Bacteria	Cyanobacteria	Dactylococcopsis salina PCC 8305	GCA_5F000317615.1	2012-12-07
Bacteria	Cyanobacteria	Planktothrix serta PCC 8927	GCA_5F900010725.1	2016-12-02
Bacteria	Cyanobacteria	Cylindrospermum stagnale PCC 7417	GCA_5F000317535.1	2012-12-06
Bacteria	Cyanobacteria	Leptolyngbya valderiana BDU 20041	GCA_5F001637395.1	2016-05-05
Bacteria	Cyanobacteria	Gloeobacter violaceus PCC 7421	GCA_5F000011385.1	2003-10-03
Bacteria	Cyanobacteria	Synechococcus elongatus PCC 6301	GCA_5F000010065.1	2004-12-16
Bacteria	Cyanobacteria	Fortiea contorta PCC 7126	GCA_5F000332295.1	2013-01-22
Bacteria	Cyanobacteria	Spirulina subsalsa PCC 9445	GCA_5F000314005.1	2012-11-26
Bacteria	Cyanobacteria	Phormidesmis priestleyi ULC007	GCA_5F001895925.1	2016-12-09
Bacteria	Cyanobacteria	Lyngbya confervoides BDU141951	GCA_5F000817775.1	2015-01-13
Bacteria	Cyanobacteria	Microcystis aeruginosa NIES-843	GCA_5F000010625.1	2008-01-24
Bacteria	Cyanobacteria	Spirulina major PCC 6313	GCA_5F001890765.1	2016-12-07
Bacteria	Cyanobacteria	Chroococcidiopsis thermalis PCC 7203	GCA_5F000317125.1	2012-12-05
Bacteria	Cyanobacteria	Rubidibacter lacunae KORDI 51-2	GCA_5F000473895.1	2013-10-07
Bacteria	Cyanobacteria	Calothrix rhizosoleniae SC01	GCA_5F900185595.1	2017-06-15
Bacteria	Cyanobacteria	Scytonema hofmannii PCC 7110	GCA_5F000346485.2	2016-03-16
Bacteria	Cyanobacteria	Lyngbya aestuarii BL J	GCA_5F000478195.2	2013-10-21
Bacteria	Cyanobacteria	Prochlorococcus marinus str. NATL2A	GCA_5F000012465.1	2007-08-09
Bacteria	Cyanobacteria	Aphanizomenon flos-aquae NIES-81	GCA_5F000521175.1	2014-01-16
Bacteria	Cyanobacteria	Richelia intracellularis HH01	GCA_5F000350105.1	2013-03-27
Bacteria	Cyanobacteria	Prochlorococcus marinus subsp. marinus str. CCMP1375	GCA_5F000007925.1	2003-07-25
Bacteria	Cyanobacteria	Planktothrix agardhii NIVA-CYA 126_2F8	GCA_5F000710505.1	2014-06-23
Bacteria	Cyanobacteria	Crinalium epipsammum PCC 9333	GCA_5F000317495.1	2012-12-06
Bacteria	Cyanobacteria	Prochlorococcus marinus str. MIT 9515	GCA_5F000015665.1	2007-01-19
Bacteria	Cyanobacteria	Gloeomargarita lithophora Alchichica-D10	GCA_5F001870225.1	2016-11-07
Bacteria	Cyanobacteria	Prochlorothrix hollandica PCC 9006 = CALU 1027	GCA_5F000332315.1	2013-01-22
Bacteria	Cyanobacteria	Dolichospermum circinale AWQC310F	GCA_5F000426925.1	2013-07-12
Bacteria	Cyanobacteria	Cylindrospermopsis raciborskii CS-505	GCA_5F001676585.1	2016-06-24
Bacteria	Cyanobacteria	Limnoraphis robusta CS-951	GCA_5F000972705.2	2015-07-17
Bacteria	Cyanobacteria	unicellular cyanobacterium SU3	GCA_5F002172675.1	2017-06-05
Bacteria	Cyanobacteria	Planktothrix tepida PCC 9214	GCA_5F900009145.1	2016-12-02
Bacteria	Cyanobacteria	Nostoc calcicola FACHB-389	GCA_5F001904715.1	2016-12-14
Bacteria	Cyanobacteria	Moorea producens PAL-8-15-08-1	GCA_5F001767235.1	2016-10-18
Bacteria	Cyanobacteria	Prochlorococcus marinus subsp. pastoris str. CCMP1986	GCA_5F000011465.1	2003-08-18
Bacteria	Cyanobacteria	unicellular cyanobacterium SU2	GCA_5F002110465.1	2017-04-25
Bacteria	Cyanobacteria	Chlorogloeopsis fritschii PCC 6912	GCA_5F000317285.1	2012-12-05
Bacteria	Cyanobacteria	Trichodesmium erythraeum IMS101	GCA_5F000014265.1	2006-07-06
Bacteria	Cyanobacteria	filamentous cyanobacterium ESFC-1	GCA_5F000380225.1	2013-04-23
Bacteria	Cyanobacteria	_27Nostoc azollae_27 0708	GCA_5F000196515.1	2010-06-14
Bacteria	Cyanobacteria	Leptolyngbya boryana dg5	GCA_5F002142495.1	2015-02-14
Bacteria	Cyanobacteria	Chroogloeocystis siderophila 5.2 s.c.1	GCA_5F001904655.1	2016-12-14
Bacteria	Cyanobacteria	Anabaena cylindrica PCC 7122	GCA_5F000317695.1	2012-12-07
Bacteria	Cyanobacteria	Nodosilinea nodulosa PCC 7104	GCA_5F000309385.1	2012-11-05
Bacteria	Cyanobacteria	Tolypothrix bouteillei VB521301	GCA_5F000760695.2	2015-01-07
Bacteria	Cyanobacteria	Oscillatoria nigro-viridis PCC 7112	GCA_5F000317475.1	2012-12-06
Bacteria	Cyanobacteria	Phormidium ambiguum IAM M-71	GCA_5F001904725.1	2016-12-14
Bacteria	Cyanobacteria	_5BScytonema hofmanni_5D UTEX 2349	GCA_5F000582685.1	2014-02-27
Bacteria	Cyanobacteria	cyanobacterium endosymbiont of Epithemia turgida isolate EtSB Lake Yunoko	GCA_5F000829235.1	2014-07-23
Bacteria	Cyanobacteria	Mastigocoleus testarum BC008	GCA_5F001456025.1	2015-12-03
Bacteria	Cyanobacteria	Nodularia spumigena CCY9414	GCA_5F000340565.3	2014-04-03
Bacteria	Cyanobacteria	Pseudanabaena biceps PCC 7429	GCA_5F000332215.1	2013-01-18
Bacteria	Cyanobacteria	Phormidium tenue NIES-30	GCA_5F001904775.1	2016-12-14
Bacteria	Cyanobacteria	Nostoc piscinale CENA21	GCA_5F001298445.1	2015-09-24
Bacteria	Cyanobacteria	Chamaesiphon minutus PCC 6605	GCA_5F000317145.1	2012-12-05
Bacteria	Cyanobacteria	Leptolyngbya ohadii IS1	GCA_5F002215035.1	2017-07-05
Bacteria	Cyanobacteria	Acaryochloris marina MBIC11017	GCA_5F000018105.1	2007-10-16
Bacteria	Cyanobacteria	cyanobacterium PCC 7702	GCA_5F000332255.1	2013-01-22
Bacteria	Cyanobacteria	Prochlorococcus marinus str. MIT 9313	GCA_5F000011485.1	2003-08-18
Bacteria	Cyanobacteria	Limnothrix rosea IAM M-220	GCA_5F001904615.1	2016-12-15
Bacteria	Cyanobacteria	Oscillatoria acuminata PCC 6304	GCA_5F000317105.1	2012-12-05
Bacteria	Cyanobacteria	Thermosynechococcus elongatus BP-1	GCA_5F000011345.1	2004-05-11
Bacteria	Cyanobacteria	Gloeobacter kilaueensis JS1	GCA_5F000484535.1	2013-10-28
Bacteria	Cyanobacteria	Mastigocladus laminosus UU774	GCA_5F000934435.1	2015-02-25
Bacteria	Cyanobacteria	Calothrix sp. PCC 6303	GCA_5F000317435.1	2012-12-06
Bacteria	Cyanobacteria	Prochlorococcus marinus str. MIT 9312	GCA_5F000012645.1	2005-11-02
Bacteria	Cyanobacteria	Prochlorococcus marinus str. MIT 9211	GCA_5F000018585.1	2007-11-13
Bacteria	Cyanobacteria	Scytonema tolypothrichoides VB-61278	GCA_5F000828085.2	2015-01-26
Bacteria	Cyanobacteria	Fischerella thermalis PCC 7521	GCA_5F000317225.1	2012-12-05
Bacteria	Cyanobacteria	Neosynechococcus sphagnicola sy1	GCA_5F000775285.1	2014-09-29
Bacteria	Cyanobacteria	Planktothrix paucivesiculata PCC 9631	GCA_5F900009265.1	2016-12-02
Bacteria	Cyanobacteria	Geminocystis herdmanii PCC 6308	GCA_5F000332235.1	2013-01-22
Bacteria	Cyanobacteria	Nostoc punctiforme PCC 73102	GCA_5F000020025.1	2008-04-24
Bacteria	Cyanobacteria	Cyanobacterium aponinum PCC 10605	GCA_5F000317675.1	2012-12-07
Bacteria	Cyanobacteria	Mastigocladopsis repens PCC 10914	GCA_5F000315565.1	2012-11-30
Bacteria	Cyanobacteria	Arthrospira platensis NIES-39	GCA_5F000210375.1	2010-03-25
Bacteria	Cyanobacteria	Stanieria cyanosphaera PCC 7437	GCA_5F000317575.1	2012-12-06
Bacteria	Cyanobacteria	Prochlorococcus marinus str. AS9601	GCA_5F000015645.1	2007-01-19
Bacteria	Cyanobacteria	Oscillatoriales cyanobacterium JSC-12	GCA_5F000309945.1	2012-11-05
Bacteria	Cyanobacteria	Nostocales cyanobacterium HT-58-2	GCA_5F002163975.1	2017-06-02
Bacteria	Cyanobacteria	Halomicronema hongdechloris C2206	GCA_5F002075285.2	2017-06-22
Bacteria	Cyanobacteria	Prochlorococcus marinus str. MIT 9107	GCA_5F000759855.1	2014-09-29
Bacteria	Deinococcus-Thermus	Meiothermus chliarophilus DSM 9957	GCA_5F000430045.1	2013-07-15
Bacteria	Deinococcus-Thermus	Deinococcus indicus	GCA_5F002198095.1	2017-06-19
Bacteria	Deinococcus-Thermus	Deinococcus murrayi DSM 11303	GCA_5F000482805.1	2013-10-25
Bacteria	Deinococcus-Thermus	Deinococcus peraridilitoris DSM 19664	GCA_5F000317835.1	2012-12-10
Bacteria	Deinococcus-Thermus	Deinococcus puniceus	GCA_5F001644565.1	2016-05-16
Bacteria	Deinococcus-Thermus	Meiothermus ruber DSM 1279	GCA_5F000024425.1	2010-03-03
Bacteria	Deinococcus-Thermus	Deinococcus swuensis	GCA_5F000800395.1	2014-12-09
Bacteria	Deinococcus-Thermus	Thermus caliditerrae	GCA_5F000745065.1	2014-08-28
Bacteria	Deinococcus-Thermus	Deinococcus radiodurans R1	GCA_5F000008565.1	2000-12-11
Bacteria	Deinococcus-Thermus	Deinococcus misasensis DSM 22328	GCA_5F000745915.1	2014-08-28
Bacteria	Deinococcus-Thermus	Deinococcus hopiensis KR-140	GCA_5F900176165.1	2017-04-07
Bacteria	Deinococcus-Thermus	Meiothermus cerbereus DSM 11376	GCA_5F000620065.1	2014-04-08
Bacteria	Deinococcus-Thermus	Thermus igniterrae ATCC 700962	GCA_5F000376265.1	2013-04-20
Bacteria	Deinococcus-Thermus	Oceanithermus profundus DSM 14977	GCA_5F000183745.1	2010-12-02
Bacteria	Deinococcus-Thermus	Meiothermus rufus DSM 22234	GCA_5F000423425.1	2013-07-11
Bacteria	Deinococcus-Thermus	Deinococcus marmoris DSM 12784	GCA_5F000701405.1	2014-06-11
Bacteria	Deinococcus-Thermus	Deinococcus soli Cha et al. 2016	GCA_5F001007995.1	2015-05-15
Bacteria	Deinococcus-Thermus	Thermus brockianus	GCA_5F001880325.1	2016-11-17
Bacteria	Deinococcus-Thermus	Deinococcus reticulitermitis	GCA_5F900109185.1	2016-10-31
Bacteria	Deinococcus-Thermus	Meiothermus timidus DSM 17022	GCA_5F000373205.1	2013-04-23
Bacteria	Deinococcus-Thermus	Thermus oshimai JL-2	GCA_5F000309885.1	2012-11-05
Bacteria	Deinococcus-Thermus	Deinococcus proteolyticus MRP	GCA_5F000190555.1	2011-02-28
Bacteria	Deinococcus-Thermus	Thermus scotoductus SA-01	GCA_5F000187005.1	2011-01-27
Bacteria	Deinococcus-Thermus	Thermus thermophilus HB8	GCA_5F000091545.1	2004-11-15
Bacteria	Deinococcus-Thermus	Thermus aquaticus Y51MC23	GCA_5F001399775.1	2015-10-19
Bacteria	Deinococcus-Thermus	Deinococcus frigens DSM 12807	GCA_5F000701425.1	2014-06-11
Bacteria	Deinococcus-Thermus	Deinococcus geothermalis DSM 11300	GCA_5F000196275.1	2007-10-17
Bacteria	Deinococcus-Thermus	Deinococcus deserti VCD115	GCA_5F000020685.1	2009-04-02
Bacteria	Deinococcus-Thermus	Meiothermus silvanus DSM 9946	GCA_5F000092125.1	2010-05-26
Bacteria	Deinococcus-Thermus	Deinococcus pimensis DSM 21231	GCA_5F000519345.1	2014-01-13
Bacteria	Deinococcus-Thermus	Deinococcus phoenicis	GCA_5F000599865.1	2014-03-24
Bacteria	Deinococcus-Thermus	Thermus islandicus DSM 21543	GCA_5F000421625.1	2013-07-09
Bacteria	Deinococcus-Thermus	Deinococcus maricopensis DSM 21211	GCA_5F000186385.1	2011-01-20
Bacteria	Deinococcus-Thermus	Deinococcus apachensis DSM 19763	GCA_5F000381345.1	2013-04-24
Bacteria	Deinococcus-Thermus	Marinithermus hydrothermalis DSM 14884	GCA_5F000195335.1	2011-04-07
Bacteria	Deinococcus-Thermus	Thermus arciformis	GCA_5F900102145.1	2016-10-21
Bacteria	Deinococcus-Thermus	Deinococcus ficus DSM 19119	GCA_5F000430865.1	2013-07-16
Bacteria	Deinococcus-Thermus	Truepera radiovictrix DSM 17093	GCA_5F000092425.1	2010-05-28
Bacteria	Deinococcus-Thermus	Deinococcus wulumuqiensis R13	GCA_5F000478785.1	2013-10-22
Bacteria	Deinococcus-Thermus	Thermus amyloliquefaciens	GCA_5F000744885.1	2014-08-28
Bacteria	Deinococcus-Thermus	Thermus filiformis	GCA_5F000771745.2	2015-02-24
Bacteria	Deinococcus-Thermus	Thermus antranikianii DSM 12462	GCA_5F000423905.1	2013-07-11
Bacteria	Deinococcus-Thermus	Deinococcus gobiensis I-0	GCA_5F000252445.1	2012-03-12
Bacteria	FCB-group	Pricia antarctica	GCA_5F900101815.1	2016-10-21
Bacteria	FCB-group	Myroides odoratus DSM 2801	GCA_5F000243275.1	2012-01-24
Bacteria	FCB-group	Thermophagus xiamenensis	GCA_5F000220155.2	2011-07-06
Bacteria	FCB-group	Formosa algae	GCA_5F001439665.1	2015-11-06
Bacteria	FCB-group	Flavobacterium indicum GPTSA100-9 = DSM 17447	GCA_5F000455605.1	2012-03-15
Bacteria	FCB-group	Capnocytophaga granulosa ATCC 51502	GCA_5F000411115.1	2013-06-14
Bacteria	FCB-group	Prevotella ruminicola 23	GCA_5F000025925.1	2010-04-09
Bacteria	FCB-group	Mesonia mobilis DSM 19841	GCA_5F000423405.1	2013-07-11
Bacteria	FCB-group	Bizionia paragorgiae	GCA_5F900107625.1	2016-10-22
Bacteria	FCB-group	Kordia zhangzhouensis	GCA_5F001005305.1	2015-05-08
Bacteria	FCB-group	Aliifodinibius roseus	GCA_5F900129315.1	2016-12-03
Bacteria	FCB-group	Hugenholtzia roseola DSM 9546	GCA_5F000422585.1	2013-07-11
Bacteria	FCB-group	Segetibacter koreensis DSM 18137	GCA_5F000374045.1	2013-04-23
Bacteria	FCB-group	Prevotella multiformis DSM 16608	GCA_5F000191065.1	2011-03-04
Bacteria	FCB-group	Flavobacterium haoranii	GCA_5F900142055.1	2016-12-03
Bacteria	FCB-group	Aquimarina pacifica	GCA_5F000520955.1	2014-01-16
Bacteria	FCB-group	Algibacter pectinivorans	GCA_5F900112595.1	2016-11-02
Bacteria	FCB-group	Rhodohalobacter halophilus	GCA_5F001715195.1	2016-08-29
Bacteria	FCB-group	Indibacter alkaliphilus LW1	GCA_5F000295935.2	2013-06-04
Bacteria	FCB-group	Olivibacter sitiensis DSM 17696	GCA_5F000427965.1	2013-09-05
Bacteria	FCB-group	Flavobacterium gelidilacus DSM 15343	GCA_5F000422685.1	2013-07-11
Bacteria	FCB-group	Arenibacter latericius DSM 15913	GCA_5F000424985.1	2013-07-11
Bacteria	FCB-group	Cellulophaga fucicola	GCA_5F900119145.1	2016-11-12
Bacteria	FCB-group	Parabacteroides chartae	GCA_5F900168155.1	2017-03-08
Bacteria	FCB-group	Chryseobacterium soldanellicola	GCA_5F900100115.1	2016-10-21
Bacteria	FCB-group	Reichenbachiella agariperforans	GCA_5F900142205.1	2016-12-03
Bacteria	FCB-group	Mucinivorans hirudinis	GCA_5F000723505.1	2014-06-15
Bacteria	FCB-group	Capnocytophaga canis	GCA_5F000827555.1	2015-01-21
Bacteria	FCB-group	Pseudopedobacter saltans DSM 12145	GCA_5F000190735.2	2011-03-01
Bacteria	FCB-group	Parabacteroides johnsonii CL02T12C29	GCA_5F000307375.1	2012-10-23
Bacteria	FCB-group	Gelidibacter mesophilus DSM 14095	GCA_5F000423005.1	2013-07-11
Bacteria	FCB-group	Nitritalea halalkaliphila LW7	GCA_5F000265075.1	2012-06-04
Bacteria	FCB-group	Rikenella microfusus DSM 15922	GCA_5F000427365.1	2013-07-15
Bacteria	FCB-group	Flaviramulus basaltis	GCA_5F900114265.1	2016-11-27
Bacteria	FCB-group	Algoriphagus hitonicola	GCA_5F900113375.1	2016-11-02
Bacteria	FCB-group	Salinivirga cyanobacteriivorans	GCA_5F001443605.1	2015-11-13
Bacteria	FCB-group	Hymenobacter aerophilus DSM 13606	GCA_5F000382225.1	2013-04-24
Bacteria	FCB-group	Chlorobium phaeovibrioides DSM 265	GCA_5F000016085.1	2007-04-12
Bacteria	FCB-group	Hymenobacter swuensis DY53	GCA_5F000576555.1	2014-02-24
Bacteria	FCB-group	Runella limosa DSM 17973	GCA_5F000482465.1	2013-10-25
Bacteria	FCB-group	Proteiniphilum saccharofermentans	GCA_5F900095135.1	2017-01-26
Bacteria	FCB-group	Flavobacterium degerlachei	GCA_5F900106645.1	2016-10-22
Bacteria	FCB-group	Hymenobacter coccineus	GCA_5F001816125.1	2016-10-21
Bacteria	FCB-group	Mariniphaga anaerophila	GCA_5F900129025.1	2016-12-03
Bacteria	FCB-group	Psychroserpens damuponensis	GCA_5F000826655.1	2015-01-20
Bacteria	FCB-group	Roseivirga spongicola	GCA_5F001592965.1	2016-03-16
Bacteria	FCB-group	Prevotella baroniae DSM 16972 = JCM 13447	GCA_5F000426585.1	2013-07-11
Bacteria	FCB-group	Bacteroides ihuae	GCA_5F900104585.1	2016-10-27
Bacteria	FCB-group	Spirosoma radiotolerans	GCA_5F000974425.1	2015-04-21
Bacteria	FCB-group	Cytophaga hutchinsonii ATCC 33406	GCA_5F000014145.1	2006-07-11
Bacteria	FCB-group	Salegentibacter salegens	GCA_5F900142975.1	2016-12-02
Bacteria	FCB-group	Arenibacter algicola	GCA_5F002234495.1	2017-07-27
Bacteria	FCB-group	Echinicola vietnamensis DSM 17526	GCA_5F000325705.1	2012-12-19
Bacteria	FCB-group	Porphyromonas gingivalis ATCC 33277	GCA_5F000010505.1	2008-05-20
Bacteria	FCB-group	Chryseobacterium wanjuense	GCA_5F900111495.1	2016-10-31
Bacteria	FCB-group	Fibrella aestuarina BUZ 2	GCA_5F000331105.1	2012-04-11
Bacteria	FCB-group	Chlorobium phaeobacteroides BS1	GCA_5F000020545.1	2008-06-09
Bacteria	FCB-group	Prevotella marshii DSM 16973 = JCM 13450	GCA_5F000146675.1	2010-09-03
Bacteria	FCB-group	Flexithrix dorotheae DSM 6795	GCA_5F000379765.1	2013-04-23
Bacteria	FCB-group	Salegentibacter holothuriorum	GCA_5F900168045.1	2017-03-08
Bacteria	FCB-group	Dyadobacter koreensis	GCA_5F900108855.1	2016-10-31
Bacteria	FCB-group	Eudoraea adriatica DSM 19308	GCA_5F000382125.1	2013-04-24
Bacteria	FCB-group	Prevotella oris DSM 18711 = JCM 12252	GCA_5F000613505.1	2014-03-31
Bacteria	FCB-group	Anaerorhabdus furcosa	GCA_5F900167375.1	2017-03-04
Bacteria	FCB-group	Pontibacter actiniarum DSM 19842	GCA_5F000472485.1	2013-09-30
Bacteria	FCB-group	Aquimarina spongiae	GCA_5F900141785.1	2016-12-03
Bacteria	FCB-group	Flavobacterium noncentrifugens	GCA_5F900100375.1	2016-10-21
Bacteria	FCB-group	Salinibacter ruber DSM 13855	GCA_5F000013045.1	2005-12-20
Bacteria	FCB-group	Nonlabens spongiae	GCA_5F002117125.1	2017-05-02
Bacteria	FCB-group	Bacteroides ovatus	GCA_5F001314995.1	2015-10-15
Bacteria	FCB-group	Hydrotalea flava	GCA_5F900089565.1	2016-07-19
Bacteria	FCB-group	Bacteroides coprosuis DSM 18011	GCA_5F000212915.1	2011-05-12
Bacteria	FCB-group	Fibrobacter succinogenes subsp. succinogenes S85	GCA_5F000146505.1	2010-08-06
Bacteria	FCB-group	Mediterranea massiliensis	GCA_5F900128475.1	2016-12-02
Bacteria	FCB-group	Psychroserpens jangbogonensis	GCA_5F000797465.1	2014-12-04
Bacteria	FCB-group	Flavobacterium aquatile LMG 4008 = ATCC 11947	GCA_5F000757385.1	2014-09-23
Bacteria	FCB-group	Bacteroides nordii CL02T12C05	GCA_5F000273175.1	2012-07-23
Bacteria	FCB-group	Flavobacterium beibuense F44-8	GCA_5F000769915.1	2014-10-28
Bacteria	FCB-group	Chryseobacterium angstadtii	GCA_5F001045465.1	2015-07-02
Bacteria	FCB-group	Flavobacterium akiainvivens	GCA_5F001278115.1	2015-09-02
Bacteria	FCB-group	Flavobacterium johnsoniae UW101	GCA_5F000016645.1	2007-05-01
Bacteria	FCB-group	Bacteroides plebeius DSM 17135	GCA_5F000187895.1	2010-09-09
Bacteria	FCB-group	Lutibacter flavus	GCA_5F900188355.1	2017-07-16
Bacteria	FCB-group	Cecembia lonarensis LW9	GCA_5F000298295.1	2012-09-18
Bacteria	FCB-group	Bizionia argentinensis JUB59	GCA_5F000224335.2	2011-08-23
Bacteria	FCB-group	Hymenobacter roseosalivarius DSM 11622	GCA_5F900176135.1	2017-04-07
Bacteria	FCB-group	Prevotella bivia DSM 20514	GCA_5F000262545.1	2012-05-29
Bacteria	FCB-group	Prevotella saccharolytica JCM 17484	GCA_5F000614205.1	2014-03-31
Bacteria	FCB-group	Chlorobium phaeobacteroides DSM 266	GCA_5F000015125.1	2006-12-11
Bacteria	FCB-group	Arachidicoccus rhizosphaerae	GCA_5F900107765.1	2016-10-22
Bacteria	FCB-group	Marivirga tractuosa DSM 4126	GCA_5F000183425.1	2010-11-30
Bacteria	FCB-group	Prevotella stercorea DSM 18206	GCA_5F000235885.1	2011-11-18
Bacteria	FCB-group	Maribacter stanieri	GCA_5F900112245.1	2016-11-02
Bacteria	FCB-group	Alistipes inops	GCA_5F000786575.1	2014-11-24
Bacteria	FCB-group	Chryseobacterium vrystaatense	GCA_5F000737765.1	2014-08-05
Bacteria	FCB-group	Porphyromonas crevioricanis	GCA_5F900167225.1	2017-03-04
Bacteria	FCB-group	Belliella baltica DSM 15883	GCA_5F000265405.1	2012-06-08
Bacteria	FCB-group	Pontibacter korlensis	GCA_5F000973725.1	2015-04-20
Bacteria	FCB-group	Haliscomenobacter hydrossis DSM 1100	GCA_5F000212735.1	2011-05-09
Bacteria	FCB-group	Arcticibacter svalbardensis MN12-7	GCA_5F000403135.1	2013-05-29
Bacteria	FCB-group	Prevotella dentasini JCM 15908	GCA_5F000614065.1	2014-03-31
Bacteria	FCB-group	Formosa agariphila KMM 3901	GCA_5F000723205.1	2013-09-03
Bacteria	FCB-group	Sphingobacterium paucimobilis HER1398	GCA_5F000416985.1	2013-07-01
Bacteria	FCB-group	Chryseobacterium soli	GCA_5F000737705.1	2014-08-05
Bacteria	FCB-group	Kordia algicida OT-1	GCA_5F000154725.1	2007-11-30
Bacteria	FCB-group	Flavobacterium succinicans LMG 10402	GCA_5F000611675.1	2014-03-31
Bacteria	FCB-group	Psychroflexus gondwanensis ACAM 44	GCA_5F000355905.1	2013-04-08
Bacteria	FCB-group	Muricauda lutaonensis	GCA_5F000963865.1	2015-03-27
Bacteria	FCB-group	Pedobacter ruber	GCA_5F900103545.1	2016-10-21
Bacteria	FCB-group	Chryseobacterium halperniae	GCA_5F000735105.1	2014-07-28
Bacteria	FCB-group	Pedobacter suwonensis	GCA_5F900111825.1	2016-11-04
Bacteria	FCB-group	Bacteroides cellulosilyticus	GCA_5F001318345.1	2015-10-16
Bacteria	FCB-group	Prevotella albensis DSM 11370 = JCM 12258	GCA_5F000426565.1	2013-07-11
Bacteria	FCB-group	Dysgonomonas gadei ATCC BAA-286	GCA_5F000213555.1	2011-05-18
Bacteria	FCB-group	Robiginitalea biformata HTCC2501	GCA_5F000024125.1	2009-09-11
Bacteria	FCB-group	Lentimicrobium saccharophilum	GCA_5F001192835.1	2015-07-31
Bacteria	FCB-group	Wenyingzhuangia marina	GCA_5F900130035.1	2016-12-03
Bacteria	FCB-group	Catalinimonas alkaloidigena	GCA_5F900100765.1	2016-10-21
Bacteria	FCB-group	Rhodothermus marinus DSM 4252	GCA_5F000024845.1	2009-11-03
Bacteria	FCB-group	Chryseobacterium caeni DSM 17710	GCA_5F000426465.1	2013-07-11
Bacteria	FCB-group	Millionella massiliensis	GCA_5F900104655.1	2016-10-27
Bacteria	FCB-group	Pedobacter glucosidilyticus DSM 23534	GCA_5F000425145.1	2013-07-11
Bacteria	FCB-group	Capnocytophaga ochracea DSM 7271	GCA_5F000023285.1	2009-08-26
Bacteria	FCB-group	Prevotella salivae DSM 15606	GCA_5F000185845.1	2011-01-14
Bacteria	FCB-group	Bacteroides coprophilus DSM 18228 = JCM 13818	GCA_5F000157915.1	2009-02-09
Bacteria	FCB-group	Marinilabilia salmonicolor JCM 21150	GCA_5F000259075.1	2012-04-17
Bacteria	FCB-group	Chlorobaculum tepidum TLS	GCA_5F000006985.1	2002-07-02
Bacteria	FCB-group	Zobellia uliginosa	GCA_5F000744555.1	2014-08-28
Bacteria	FCB-group	Psychroflexus torquis ATCC 700755	GCA_5F000153485.2	2012-10-09
Bacteria	FCB-group	Lacinutrix jangbogonensis	GCA_5F000797445.1	2014-12-04
Bacteria	FCB-group	Sphingobacterium wenxiniae	GCA_5F900116225.1	2016-11-02
Bacteria	FCB-group	Prevotella buccae ATCC 33574	GCA_5F000184945.1	2011-01-12
Bacteria	FCB-group	Niabella ginsenosidivorans	GCA_5F001654455.1	2016-06-02
Bacteria	FCB-group	Owenweeksia hongkongensis DSM 17368	GCA_5F000236705.1	2011-12-05
Bacteria	FCB-group	Prevotella veroralis DSM 19559 = JCM 6290	GCA_5F000377625.1	2013-04-23
Bacteria	FCB-group	Alistipes senegalensis JC50	GCA_5F000312145.1	2012-08-16
Bacteria	FCB-group	Rufibacter ruber	GCA_5F001647275.1	2016-05-02
Bacteria	FCB-group	Flavobacterium gilvum	GCA_5F001761465.1	2016-10-12
Bacteria	FCB-group	Prevotella copri DSM 18205	GCA_5F000157935.1	2009-10-02
Bacteria	FCB-group	Riemerella columbipharyngis	GCA_5F900101995.1	2016-10-21
Bacteria	FCB-group	Lutibacter profundi	GCA_5F001543325.1	2016-02-01
Bacteria	FCB-group	Cruoricaptor ignavus	GCA_5F900141665.1	2016-12-03
Bacteria	FCB-group	Dysgonomonas capnocytophagoides DSM 22835	GCA_5F000426485.1	2013-07-11
Bacteria	FCB-group	Fulvivirga imtechensis AK7	GCA_5F000331535.1	2013-01-11
Bacteria	FCB-group	Flaviramulus ichthyoenteri Th78	GCA_5F000789235.1	2014-12-04
Bacteria	FCB-group	Mariniradius saccharolyticus AK6	GCA_5F000330725.2	2013-04-02
Bacteria	FCB-group	Alloprevotella rava F0323	GCA_5F000234115.1	2011-11-08
Bacteria	FCB-group	Paraprevotella xylaniphila YIT 11841	GCA_5F000205165.1	2011-04-20
Bacteria	FCB-group	Pontibacter ummariensis	GCA_5F900188175.1	2017-07-16
Bacteria	FCB-group	Leadbetterella byssophila DSM 17132	GCA_5F000166395.1	2010-11-12
Bacteria	FCB-group	Flammeovirga pacifica	GCA_5F000807855.2	2016-10-28
Bacteria	FCB-group	Flavobacterium rivuli WB 3.3-2 = DSM 21788	GCA_5F000378485.1	2013-04-23
Bacteria	FCB-group	Psychroserpens mesophilus	GCA_5F000826645.1	2015-01-20
Bacteria	FCB-group	Alkalitalea saponilacus	GCA_5F002201795.1	2017-06-20
Bacteria	FCB-group	Salinimicrobium terrae DSM 17865	GCA_5F000424665.1	2013-07-11
Bacteria	FCB-group	Aquiflexum balticum DSM 16537	GCA_5F900176595.1	2017-04-09
Bacteria	FCB-group	Algoriphagus machipongonensis	GCA_5F000166275.1	2010-11-09
Bacteria	FCB-group	Croceitalea dokdonensis DOKDO 023	GCA_5F001306415.1	2015-10-05
Bacteria	FCB-group	Bacteroides reticulotermitis JCM 10512	GCA_5F000517545.1	2014-01-07
Bacteria	FCB-group	Capnocytophaga cynodegmi DSM 19736	GCA_5F000379185.1	2013-04-23
Bacteria	FCB-group	Chryseobacterium aquaticum	GCA_5F001420285.1	2015-10-29
Bacteria	FCB-group	Maribacter thermophilus	GCA_5F001020565.1	2015-06-05
Bacteria	FCB-group	Porphyromonas circumdentaria	GCA_5F900167105.1	2017-03-04
Bacteria	FCB-group	Porphyromonas macacae DSM 20710 = JCM 13914	GCA_5F000379945.1	2013-04-23
Bacteria	FCB-group	Chryseobacterium frigidisoli	GCA_5F900113805.1	2016-11-02
Bacteria	FCB-group	Flavobacterium branchiophilum FL-15	GCA_5F000253275.1	2011-09-06
Bacteria	FCB-group	Pedobacter agri PB92	GCA_5F000258495.1	2012-04-11
Bacteria	FCB-group	Chryseolinea serpens	GCA_5F900129725.1	2016-12-03
Bacteria	FCB-group	Saprospira grandis str. Lewin	GCA_5F000250635.1	2012-02-27
Bacteria	FCB-group	Prevotella nigrescens ATCC 33563	GCA_5F000220235.1	2011-07-08
Bacteria	FCB-group	Schleiferia thermophila str. Yellowstone	GCA_5F000736515.1	2014-07-30
Bacteria	FCB-group	Pedobacter steynii	GCA_5F001721645.1	2016-09-08
Bacteria	FCB-group	Tenacibaculum maritimum NCIMB 2154	GCA_5F000509405.1	2013-10-28
Bacteria	FCB-group	Coprobacter secundus	GCA_5F000803105.1	2014-12-17
Bacteria	FCB-group	Lacinutrix venerupis	GCA_5F001971745.1	2017-01-26
Bacteria	FCB-group	Pseudosphingobacterium domesticum	GCA_5F900109575.1	2016-10-31
Bacteria	FCB-group	Prevotella intermedia ATCC 25611 = DSM 20706	GCA_5F001953955.1	2017-01-18
Bacteria	FCB-group	Flexibacter flexilis DSM 6793	GCA_5F900112255.1	2016-11-02
Bacteria	FCB-group	Soonwooa buanensis	GCA_5F900167905.1	2017-03-08
Bacteria	FCB-group	Lewinella agarilytica	GCA_5F900110645.1	2016-10-31
Bacteria	FCB-group	Pelodictyon phaeoclathratiforme BU-1	GCA_5F000020645.1	2008-07-18
Bacteria	FCB-group	Tenacibaculum soleae	GCA_5F001693415.1	2016-07-25
Bacteria	FCB-group	Prevotella histicola JCM 15637 = DNF00424	GCA_5F000613925.1	2014-03-31
Bacteria	FCB-group	Arenibacter nanhaiticus	GCA_5F900141935.1	2016-12-03
Bacteria	FCB-group	Gillisia limnaea DSM 15749	GCA_5F000243235.1	2012-01-24
Bacteria	FCB-group	Flavobacterium filum DSM 17961	GCA_5F000425465.1	2013-07-11
Bacteria	FCB-group	Sphingobacterium mizutaii	GCA_5F900102835.1	2016-10-21
Bacteria	FCB-group	Capnocytophaga canimorsus Cc5	GCA_5F000220625.1	2011-07-14
Bacteria	FCB-group	Myroides guanonis	GCA_5F900114085.1	2016-11-02
Bacteria	FCB-group	Pedobacter arcticus A12	GCA_5F000302595.1	2012-10-10
Bacteria	FCB-group	Zunongwangia atlantica 22II14-10F7	GCA_5F002094855.1	2017-04-17
Bacteria	FCB-group	Elizabethkingia anophelis NUHP1	GCA_5F000495935.2	2014-08-27
Bacteria	FCB-group	Maribacter sedimenticola	GCA_5F900188415.1	2017-07-16
Bacteria	FCB-group	Algoriphagus resistens	GCA_5F001442615.1	2015-11-12
Bacteria	FCB-group	Croceibacter atlanticus HTCC2559	GCA_5F000196315.1	2010-06-09
Bacteria	FCB-group	Cellulophaga tyrosinoxydans	GCA_5F900176415.1	2017-04-08
Bacteria	FCB-group	Prevotella oryzae DSM 17970	GCA_5F000585355.1	2014-03-04
Bacteria	FCB-group	Flavobacterium subsaxonicum WB 4.1-42 = DSM 21790	GCA_5F000422725.1	2013-07-11
Bacteria	FCB-group	Psychroflexus tropicus DSM 15496	GCA_5F000378765.1	2013-04-23
Bacteria	FCB-group	Chryseobacterium koreense CCUG 49689	GCA_5F001045435.1	2015-07-02
Bacteria	FCB-group	Nonlabens dokdonensis DSW-6	GCA_5F000332115.1	2013-01-18
Bacteria	FCB-group	Balneola vulgaris DSM 17893	GCA_5F000375465.1	2013-04-20
Bacteria	FCB-group	Pedobacter cryoconitis	GCA_5F001590605.1	2016-03-14
Bacteria	FCB-group	Phocaeicola abscessus CCUG 55929	GCA_5F000312445.1	2012-10-03
Bacteria	FCB-group	Chryseobacterium zeae	GCA_5F900141765.1	2016-12-16
Bacteria	FCB-group	Algibacter aquaticus	GCA_5F001747085.1	2016-09-28
Bacteria	FCB-group	Prevotella aff. ruminicola Tc2-24	GCA_5F900110895.1	2016-10-31
Bacteria	FCB-group	Pontibacter roseus DSM 17521	GCA_5F000373265.1	2013-04-23
Bacteria	FCB-group	Myroides phaeus	GCA_5F900099675.1	2016-10-21
Bacteria	FCB-group	Sphingobacterium deserti	GCA_5F000757725.1	2014-09-24
Bacteria	FCB-group	Bacteroides faecichinchillae JCM 17102	GCA_5F000614145.1	2014-03-31
Bacteria	FCB-group	Odoribacter splanchnicus DSM 20712	GCA_5F000190535.1	2011-02-28
Bacteria	FCB-group	Pustulibacterium marinum	GCA_5F900116665.1	2016-11-02
Bacteria	FCB-group	Cardinium endosymbiont cBtQ1 of Bemisia tabaci	GCA_5F000689375.1	2014-04-14
Bacteria	FCB-group	Flavobacterium fluvii	GCA_5F900129545.1	2016-12-03
Bacteria	FCB-group	Prevotella bryantii B14	GCA_5F000179055.1	2010-06-28
Bacteria	FCB-group	Williamwhitmania taraxaci	GCA_5F900096565.1	2016-10-21
Bacteria	FCB-group	Chryseobacterium bovis DSM 19482	GCA_5F900108115.1	2017-01-20
Bacteria	FCB-group	Prosthecochloris aestuarii DSM 271	GCA_5F000020625.1	2008-07-18
Bacteria	FCB-group	Mesoflavibacter zeaxanthinifaciens DSM 18436	GCA_5F000422365.1	2013-07-11
Bacteria	FCB-group	Pontibacter lucknowensis	GCA_5F900156415.1	2017-01-15
Bacteria	FCB-group	Kordia jejudonensis	GCA_5F001005315.1	2015-05-08
Bacteria	FCB-group	Bacteroides paurosaccharolyticus JCM 15092	GCA_5F000613805.1	2014-03-31
Bacteria	FCB-group	Zhouia amylolytica	GCA_5F900116365.1	2016-11-02
Bacteria	FCB-group	Polaribacter haliotis	GCA_5F002201315.1	2017-06-20
Bacteria	FCB-group	Thermonema rossianum DSM 10300	GCA_5F000426825.1	2014-06-06
Bacteria	FCB-group	Dyadobacter fermentans DSM 18053	GCA_5F000023125.1	2009-07-31
Bacteria	FCB-group	Tenacibaculum dicentrarchi	GCA_5F001483385.1	2015-12-30
Bacteria	FCB-group	Flavobacterium caeni	GCA_5F900101895.1	2016-10-17
Bacteria	FCB-group	Lunatimonas lonarensis	GCA_5F000390185.1	2013-05-10
Bacteria	FCB-group	Microscilla marina ATCC 23134	GCA_5F000169175.1	2007-01-22
Bacteria	FCB-group	Mucilaginibacter pineti	GCA_5F900101875.1	2016-10-21
Bacteria	FCB-group	Phaeodactylibacter xiamenensis	GCA_5F000759025.1	2014-09-26
Bacteria	FCB-group	Muricauda ruestringensis DSM 13258	GCA_5F000224085.1	2011-08-19
Bacteria	FCB-group	Flavihumibacter petaseus NBRC 106054	GCA_5F000974785.1	2015-04-07
Bacteria	FCB-group	Pedobacter oryzae DSM 19973	GCA_5F000422945.1	2013-07-11
Bacteria	FCB-group	Flavobacterium saccharophilum	GCA_5F900142735.1	2016-12-03
Bacteria	FCB-group	Psychroserpens burtonensis DSM 12212	GCA_5F000425305.1	2013-07-11
Bacteria	FCB-group	Thermoflexibacter ruber	GCA_5F900113045.1	2016-11-02
Bacteria	FCB-group	Cellulophaga baltica 18	GCA_5F000468615.2	2014-12-09
Bacteria	FCB-group	Polaribacter irgensii 23-P	GCA_5F000153225.1	2006-05-04
Bacteria	FCB-group	Aquimarina latercula DSM 2041	GCA_5F000430645.1	2013-07-16
Bacteria	FCB-group	Prevotella denticola F0289	GCA_5F000193395.1	2011-03-28
Bacteria	FCB-group	Lacinutrix mariniflava	GCA_5F001418015.1	2015-10-28
Bacteria	FCB-group	Pedobacter rhizosphaerae	GCA_5F900111155.1	2016-10-31
Bacteria	FCB-group	bacterium 336_2F3	GCA_5F001281695.1	2015-09-14
Bacteria	FCB-group	Labilibacter aurantiacus	GCA_5F001660705.2	2017-01-06
Bacteria	FCB-group	Pontibacter akesuensis	GCA_5F001611675.1	2016-04-06
Bacteria	FCB-group	Fibrobacter intestinalis	GCA_5F900167415.1	2017-03-04
Bacteria	FCB-group	Algoriphagus ratkowskyi	GCA_5F002150505.1	2017-05-19
Bacteria	FCB-group	Flavobacterium xueshanense	GCA_5F900112975.1	2016-11-02
Bacteria	FCB-group	Alistipes obesi	GCA_5F000311925.1	2012-08-16
Bacteria	FCB-group	Niabella drilacis	GCA_5F900101395.1	2016-10-21
Bacteria	FCB-group	Algoriphagus ornithinivorans	GCA_5F900115305.1	2016-11-02
Bacteria	FCB-group	Ornithobacterium rhinotracheale DSM 15997	GCA_5F000265465.1	2012-06-11
Bacteria	FCB-group	Cyclobacterium halophilum	GCA_5F900109255.1	2016-10-31
Bacteria	FCB-group	Spirosoma rigui	GCA_5F002067135.1	2017-03-21
Bacteria	FCB-group	Alistipes shahii WAL 8301	GCA_5F000210575.1	2010-03-25
Bacteria	FCB-group	Hymenobacter glacialis	GCA_5F001816165.1	2016-10-21
Bacteria	FCB-group	Tenacibaculum holothuriorum	GCA_5F002120225.1	2017-05-09
Bacteria	FCB-group	Flagellimonas flava	GCA_5F900129665.1	2016-12-03
Bacteria	FCB-group	Myroides injenensis M09-0166	GCA_5F000246945.2	2012-02-07
Bacteria	FCB-group	Sediminibacterium salmoneum NBRC 103935	GCA_5F000511175.1	2013-12-19
Bacteria	FCB-group	Bacteroides thetaiotaomicron VPI-5482	GCA_5F000011065.1	2003-03-28
Bacteria	FCB-group	Zobellia galactanivorans	GCA_5F000973105.1	2011-07-10
Bacteria	FCB-group	Flavobacterium fontis	GCA_5F900129405.1	2016-12-03
Bacteria	FCB-group	Flavihumibacter solisilvae	GCA_5F000814475.1	2015-01-05
Bacteria	FCB-group	Winogradskyella psychrotolerans RS-3	GCA_5F000427335.1	2013-07-15
Bacteria	FCB-group	Moheibacter sediminis	GCA_5F900176425.1	2017-04-08
Bacteria	FCB-group	Tamlana nanhaiensis	GCA_5F000943555.1	2015-03-04
Bacteria	FCB-group	Tenacibaculum ovolyticum DSM 18103	GCA_5F000430545.1	2013-07-16
Bacteria	FCB-group	Prevotella dentalis DSM 3688	GCA_5F000220215.1	2011-07-08
Bacteria	FCB-group	Niastella koreensis GR20-10	GCA_5F000246855.1	2011-12-14
Bacteria	FCB-group	Chryseobacterium piscicola	GCA_5F900156685.1	2017-01-14
Bacteria	FCB-group	Terrimonas ferruginea DSM 30193	GCA_5F000425585.1	2013-07-11
Bacteria	FCB-group	Pedobacter nyackensis	GCA_5F900176505.1	2017-04-08
Bacteria	FCB-group	Chryseobacterium indologenes	GCA_5F001295265.1	2015-09-21
Bacteria	FCB-group	Chryseobacterium daeguense DSM 19388	GCA_5F000430825.1	2013-07-16
Bacteria	FCB-group	Pontibacter chinhatensis	GCA_5F900113285.1	2016-11-02
Bacteria	FCB-group	Myroides profundi	GCA_5F000833025.1	2015-02-05
Bacteria	FCB-group	Bacteroides caccae	GCA_5F002222615.2	2017-08-30
Bacteria	FCB-group	Tenacibaculum mesophilum	GCA_5F900129475.1	2016-12-03
Bacteria	FCB-group	Cellulophaga algicola DSM 14237	GCA_5F000186265.1	2011-01-18
Bacteria	FCB-group	Capnocytophaga gingivalis ATCC 33624	GCA_5F000174755.1	2009-04-29
Bacteria	FCB-group	Porphyromonas somerae DSM 23386	GCA_5F000372405.1	2013-04-19
Bacteria	FCB-group	Flavobacterium daejeonense DSM 17708	GCA_5F000425425.1	2013-07-11
Bacteria	FCB-group	Flagellimonas eckloniae	GCA_5F001413955.1	2015-10-26
Bacteria	FCB-group	Hymenobacter terrenus	GCA_5F000972495.1	2015-04-15
Bacteria	FCB-group	Pelodictyon luteolum DSM 273	GCA_5F000012485.1	2005-10-26
Bacteria	FCB-group	Sunxiuqinia dokdonensis	GCA_5F001270965.1	2015-08-19
Bacteria	FCB-group	Chitinophaga rupis	GCA_5F900109685.1	2016-10-31
Bacteria	FCB-group	Crocinitomix catalasitica ATCC 23190	GCA_5F000621625.1	2014-04-08
Bacteria	FCB-group	Flavobacterium cauense R2A-7	GCA_5F000498475.1	2013-11-22
Bacteria	FCB-group	Lewinella cohaerens DSM 23179	GCA_5F000379805.1	2013-04-23
Bacteria	FCB-group	Flavobacterium urocaniciphilum	GCA_5F900110615.1	2016-10-31
Bacteria	FCB-group	Bacteroides uniformis ATCC 8492	GCA_5F000154205.1	2007-07-30
Bacteria	FCB-group	Prevotella oulorum JCM 14966	GCA_5F000613785.1	2014-03-31
Bacteria	FCB-group	Dyadobacter crusticola DSM 16708	GCA_5F000701505.1	2014-06-11
Bacteria	FCB-group	Sediminibacterium ginsengisoli	GCA_5F900167075.1	2017-03-04
Bacteria	FCB-group	Cytophaga aurantiaca DSM 3654	GCA_5F000379725.1	2013-04-23
Bacteria	FCB-group	Hymenobacter psychrotolerans DSM 18569	GCA_5F900142395.1	2016-12-03
Bacteria	FCB-group	Sporocytophaga myxococcoides DSM 11118	GCA_5F000426725.1	2013-07-11
Bacteria	FCB-group	Siansivirga zeaxanthinifaciens CC-SAMT-1	GCA_5F000941055.1	2015-03-04
Bacteria	FCB-group	Cyclobacterium lianum	GCA_5F900143075.1	2016-12-03
Bacteria	FCB-group	Marinifilum fragile JCM 15579	GCA_5F001310955.1	2015-10-02
Bacteria	FCB-group	Flavobacterium suncheonense GH29-5 = DSM 17707	GCA_5F000430025.1	2013-07-15
Bacteria	FCB-group	Chryseobacterium piperi	GCA_5F000737775.1	2014-08-05
Bacteria	FCB-group	Aequorivita viscosa	GCA_5F900106795.1	2016-10-22
Bacteria	FCB-group	Barnesiella viscericola DSM 18177	GCA_5F000512915.1	2014-01-03
Bacteria	FCB-group	Chryseobacterium haifense DSM 19056	GCA_5F000735695.2	2017-06-19
Bacteria	FCB-group	Dyadobacter tibetensis Y620-1	GCA_5F000566685.1	2014-01-30
Bacteria	FCB-group	Polaribacter dokdonensis DSW-5	GCA_5F001280865.1	2015-09-10
Bacteria	FCB-group	Solirubrum puertoriconensis	GCA_5F001483135.1	2015-12-29
Bacteria	FCB-group	Mucilaginibacter mallensis	GCA_5F900105165.1	2016-10-20
Bacteria	FCB-group	Sinomicrobium oceani	GCA_5F900119185.1	2016-11-12
Bacteria	FCB-group	Riemerella columbina DSM 16469	GCA_5F000374405.1	2013-04-23
Bacteria	FCB-group	Nonlabens sediminis	GCA_5F002117085.1	2017-05-02
Bacteria	FCB-group	Aequorivita vladivostokensis	GCA_5F000952855.1	2015-03-16
Bacteria	FCB-group	Chryseobacterium molle	GCA_5F900142325.1	2016-12-03
Bacteria	FCB-group	Algibacter lectus	GCA_5F900112395.1	2016-11-02
Bacteria	FCB-group	Bernardetia litoralis DSM 6794	GCA_5F000265505.1	2012-06-11
Bacteria	FCB-group	Algoriphagus alkaliphilus	GCA_5F900103735.1	2016-10-21
Bacteria	FCB-group	Belliella pelovolcani	GCA_5F900156785.1	2017-01-14
Bacteria	FCB-group	Zunongwangia profunda SM-A87	GCA_5F000023465.1	2010-04-21
Bacteria	FCB-group	Aquimarina muelleri DSM 19832	GCA_5F000430665.1	2013-07-16
Bacteria	FCB-group	Flavisolibacter ginsengisoli DSM 18119	GCA_5F900129295.1	2016-12-03
Bacteria	FCB-group	Algoriphagus zhangzhouensis	GCA_5F900148515.1	2016-12-10
Bacteria	FCB-group	Cyclobacterium marinum DSM 745	GCA_5F000222485.1	2011-08-03
Bacteria	FCB-group	Saccharicrinis fermentans DSM 9555 = JCM 21142	GCA_5F000517085.1	2014-01-08
Bacteria	FCB-group	Mucilaginibacter gossypiicola	GCA_5F900110105.1	2016-10-31
Bacteria	FCB-group	Algibacter alginicilyticus	GCA_5F001310225.1	2015-10-13
Bacteria	FCB-group	Fabibacter misakiensis	GCA_5F001747105.1	2016-09-28
Bacteria	FCB-group	Spirosoma endophyticum	GCA_5F900112365.1	2016-11-05
Bacteria	FCB-group	Aequorivita sublithincola DSM 14238	GCA_5F000265385.1	2012-06-08
Bacteria	FCB-group	Gracilimonas tropica DSM 19535	GCA_5F000375425.1	2013-04-20
Bacteria	FCB-group	Altibacter lentus	GCA_5F000746845.1	2014-09-02
Bacteria	FCB-group	Lutibacter maritimus	GCA_5F900116115.1	2016-11-02
Bacteria	FCB-group	Flavobacterium hydatis	GCA_5F000737695.1	2014-08-05
Bacteria	FCB-group	Leeuwenhoekiella blandensis MED217	GCA_5F000152985.1	2006-04-07
Bacteria	FCB-group	Anaerophaga thermohalophila DSM 12881	GCA_5F000191885.2	2011-03-08
Bacteria	FCB-group	Psychroflexus halocasei	GCA_5F900107595.1	2016-10-22
Bacteria	FCB-group	Fluviicola taffensis DSM 16823	GCA_5F000194605.1	2011-03-31
Bacteria	FCB-group	Pseudarcicella hirudinis	GCA_5F900115665.1	2016-11-05
Bacteria	FCB-group	Siphonobacter aquaeclarae	GCA_5F900103285.1	2016-10-21
Bacteria	FCB-group	Chitinophaga jiangningensis	GCA_5F900142605.1	2016-12-03
Bacteria	FCB-group	Crenotalea thermophila	GCA_5F900116565.1	2016-11-02
Bacteria	FCB-group	Hyunsoonleella jejuensis	GCA_5F900111025.1	2016-10-31
Bacteria	FCB-group	Flavobacterium soli DSM 19725	GCA_5F000422705.1	2013-07-11
Bacteria	FCB-group	Echinicola pacifica DSM 19836	GCA_5F000373245.1	2013-04-23
Bacteria	FCB-group	Fibrisoma limi BUZ 3	GCA_5F000296815.2	2012-05-16
Bacteria	FCB-group	Formosa haliotis	GCA_5F001685485.1	2016-05-23
Bacteria	FCB-group	Chitinivibrio alkaliphilus ACht1	GCA_5F000474745.1	2013-10-18
Bacteria	FCB-group	Dokdonia donghaensis DSW-1	GCA_5F001653755.1	2016-06-01
Bacteria	FCB-group	Salinimicrobium xinjiangense DSM 19287	GCA_5F000423585.1	2013-07-11
Bacteria	FCB-group	Parabacteroides goldsteinii DSM 19448 = WAL 12034	GCA_5F000969835.1	2015-04-07
Bacteria	FCB-group	Prevotella micans DSM 21469 = JCM 16134	GCA_5F000614105.1	2014-03-31
Bacteria	FCB-group	Polaribacter vadi	GCA_5F001761365.1	2016-10-12
Bacteria	FCB-group	Arenibacter certesii DSM 19833	GCA_5F000429545.1	2013-07-15
Bacteria	FCB-group	Prevotella paludivivens DSM 17968 = JCM 13650	GCA_5F000373185.1	2013-04-23
Bacteria	FCB-group	Porphyromonas gingivicanis JCM 15907	GCA_5F000614585.1	2014-03-31
Bacteria	FCB-group	Bacteroides salanitronis DSM 18170	GCA_5F000190575.1	2011-02-28
Bacteria	FCB-group	Dysgonomonas mossii DSM 22836	GCA_5F000213575.1	2011-05-18
Bacteria	FCB-group	Aequorivita capsosiphonis DSM 23843	GCA_5F000429125.1	2013-09-05
Bacteria	FCB-group	Porphyromonas bennonis DSM 23058 = JCM 16335	GCA_5F000375645.1	2013-04-20
Bacteria	FCB-group	Butyricimonas synergistica DSM 23225	GCA_5F000379665.1	2013-04-23
Bacteria	FCB-group	Lutibacter agarilyticus	GCA_5F900188235.1	2017-07-16
Bacteria	FCB-group	Paludibacter jiangxiensis	GCA_5F001618385.1	2016-04-06
Bacteria	FCB-group	Chlorobium limicola DSM 245	GCA_5F000020465.1	2008-06-04
Bacteria	FCB-group	Reichenbachiella faecimaris	GCA_5F900176375.1	2017-04-08
Bacteria	FCB-group	Prevotella disiens JCM 6334 = ATCC 29426	GCA_5F000613345.1	2014-03-31
Bacteria	FCB-group	Mucilaginibacter lappiensis	GCA_5F900155965.1	2017-01-15
Bacteria	FCB-group	Maribacter forsetii DSM 18668	GCA_5F000744105.1	2014-08-28
Bacteria	FCB-group	Winogradskyella jejuensis	GCA_5F900129745.1	2016-12-03
Bacteria	FCB-group	Spirosoma luteum DSM 19990	GCA_5F000374065.1	2013-04-23
Bacteria	FCB-group	Galbibacter marinus	GCA_5F000300875.1	2012-10-02
Bacteria	FCB-group	Algoriphagus antarcticus	GCA_5F002150685.1	2017-05-19
Bacteria	FCB-group	Algoriphagus terrigena DSM 22685	GCA_5F000429445.1	2013-07-15
Bacteria	FCB-group	Chryseobacterium polytrichastri	GCA_5F900142445.1	2016-12-03
Bacteria	FCB-group	Niabella soli DSM 19437	GCA_5F000243115.3	2014-01-03
Bacteria	FCB-group	Prevotella brevis ATCC 19188	GCA_5F000621725.1	2014-04-08
Bacteria	FCB-group	Robiginitalea myxolifaciens	GCA_5F900115205.1	2016-11-02
Bacteria	FCB-group	Dokdonia pacifica	GCA_5F900188275.1	2017-07-16
Bacteria	FCB-group	Chryseobacterium formosense	GCA_5F000737665.1	2014-08-05
Bacteria	FCB-group	Algoriphagus vanfongensis DSM 17529	GCA_5F000429465.1	2013-07-15
Bacteria	FCB-group	Gemmatimonas aurantiaca T-27	GCA_5F000010305.1	2009-04-01
Bacteria	FCB-group	Flavobacterium granuli	GCA_5F900129705.1	2016-12-03
Bacteria	FCB-group	Capnocytophaga haemolytica	GCA_5F001553545.1	2016-02-09
Bacteria	FCB-group	Chlorobium ferrooxidans DSM 13031	GCA_5F000168715.1	2006-07-13
Bacteria	FCB-group	Gemmatimonas phototrophica	GCA_5F000695095.2	2016-04-06
Bacteria	FCB-group	Muribaculum intestinale	GCA_5F002201515.1	2017-06-20
Bacteria	FCB-group	Ekhidna lutea	GCA_5F900188325.1	2017-07-16
Bacteria	FCB-group	Chitinophaga arvensicola	GCA_5F900110835.1	2016-10-31
Bacteria	FCB-group	Aquimarina longa SW024	GCA_5F001401755.1	2015-10-21
Bacteria	FCB-group	Tangfeifania diversioriginum	GCA_5F900141875.1	2016-12-03
Bacteria	FCB-group	Geofilum rubicundum JCM 15548	GCA_5F000974365.1	2015-03-26
Bacteria	FCB-group	Chitinophaga sancti	GCA_5F900119105.1	2016-11-12
Bacteria	FCB-group	Chryseobacterium chaponense	GCA_5F900156725.1	2017-01-14
Bacteria	FCB-group	Mesonia phycicola	GCA_5F900141885.1	2016-12-03
Bacteria	FCB-group	Hymenobacter mucosus	GCA_5F900188255.1	2017-07-16
Bacteria	FCB-group	Flavobacterium crassostreae	GCA_5F001831475.1	2016-10-24
Bacteria	FCB-group	Muricauda zhangzhouensis	GCA_5F900102925.1	2016-10-21
Bacteria	FCB-group	Prevotella aurantiaca JCM 15754	GCA_5F000614025.1	2014-03-31
Bacteria	FCB-group	Prevotella amnii DSM 23384 = JCM 14753	GCA_5F000378745.1	2013-04-23
Bacteria	FCB-group	Gelidibacter algens	GCA_5F001678675.1	2016-07-03
Bacteria	FCB-group	Gramella flava JLT2011	GCA_5F001951155.1	2017-01-13
Bacteria	FCB-group	Hymenobacter psychrophilus	GCA_5F900107135.1	2016-10-22
Bacteria	FCB-group	Flavobacterium columnare ATCC 49512	GCA_5F000240075.2	2012-01-19
Bacteria	FCB-group	Petrimonas mucosa	GCA_5F900095795.1	2016-10-21
Bacteria	FCB-group	Algoriphagus marinus	GCA_5F001936475.1	2017-01-05
Bacteria	FCB-group	Dysgonomonas macrotermitis	GCA_5F900128985.1	2016-12-03
Bacteria	FCB-group	Chitinophaga niabensis	GCA_5F900129465.1	2016-12-16
Bacteria	FCB-group	Lascolabacillus massiliensis	GCA_5F001282625.1	2015-08-19
Bacteria	FCB-group	Salinimicrobium catena	GCA_5F900102915.1	2016-10-21
Bacteria	FCB-group	Algoriphagus faecimaris	GCA_5F900101705.1	2016-10-21
Bacteria	FCB-group	Psychroflexus sediminis	GCA_5F900099815.1	2016-10-21
Bacteria	FCB-group	Odoribacter laneus YIT 12061	GCA_5F000243215.1	2012-01-23
Bacteria	FCB-group	Mucilaginibacter paludis DSM 18603	GCA_5F000166195.3	2012-01-24
Bacteria	FCB-group	Chryseobacterium arachidis	GCA_5F900129245.1	2016-12-03
Bacteria	FCB-group	Fabibacter pacificus	GCA_5F900111145.1	2016-10-31
Bacteria	FCB-group	Prevotella multisaccharivorax DSM 17128	GCA_5F000218235.1	2011-06-14
Bacteria	FCB-group	Cardinium endosymbiont cEper1 of Encarsia pergandiella	GCA_5F000304455.1	2012-09-13
Bacteria	FCB-group	Hymenobacter norwichensis DSM 15439	GCA_5F000420705.1	2013-07-09
Bacteria	FCB-group	Sphingobacterium psychroaquaticum	GCA_5F900177625.1	2017-04-20
Bacteria	FCB-group	Chryseobacterium solincola	GCA_5F000812875.1	2014-12-31
Bacteria	FCB-group	Riemerella anatipestifer ATCC 11845 = DSM 15868	GCA_5F000252855.1	2012-03-15
Bacteria	FCB-group	Pontibacter indicus	GCA_5F900156345.1	2017-01-20
Bacteria	FCB-group	Joostella marina DSM 19592	GCA_5F000260115.1	2012-05-04
Bacteria	FCB-group	Zunongwangia mangrovi	GCA_5F900112105.1	2016-11-02
Bacteria	FCB-group	Filimonas lacunae	GCA_5F900156765.1	2017-01-15
Bacteria	FCB-group	Imtechella halotolerans K1	GCA_5F000260835.1	2012-04-10
Bacteria	FCB-group	Maribacter arcticus	GCA_5F900167935.1	2017-03-08
Bacteria	FCB-group	Chryseobacterium palustre DSM 21579	GCA_5F000422265.1	2013-07-11
Bacteria	FCB-group	Mucilaginibacter pedocola	GCA_5F002013915.1	2017-03-03
Bacteria	FCB-group	Cellulophaga lytica DSM 7489	GCA_5F000190595.1	2011-02-28
Bacteria	FCB-group	Lutibacter oricola	GCA_5F900106565.1	2016-10-22
Bacteria	FCB-group	Melioribacter roseus P3M-2	GCA_5F000279145.1	2012-07-18
Bacteria	FCB-group	Flavobacterium terrae	GCA_5F900142035.1	2016-12-03
Bacteria	FCB-group	Nonlabens marinus S1-08	GCA_5F000831385.1	2014-03-17
Bacteria	FCB-group	Barnesiella intestinihominis YIT 11860	GCA_5F000296465.1	2012-09-17
Bacteria	FCB-group	Alistipes indistinctus YIT 12060	GCA_5F000231275.1	2011-10-21
Bacteria	FCB-group	Chryseobacterium scophthalmum	GCA_5F900143185.1	2016-12-16
Bacteria	FCB-group	Cnuella takakiae	GCA_5F001953305.1	2017-01-17
Bacteria	FCB-group	Prevotellamassilia timonensis	GCA_5F900106785.1	2016-10-27
Bacteria	FCB-group	Prevotella fusca JCM 17724	GCA_5F001262015.1	2015-08-06
Bacteria	FCB-group	Gramella portivictoriae DSM 23547	GCA_5F000423045.1	2013-07-11
Bacteria	FCB-group	Porphyromonas catoniae ATCC 51270	GCA_5F000565015.1	2014-02-06
Bacteria	FCB-group	Parabacteroides distasonis ATCC 8503	GCA_5F000012845.1	2007-06-27
Bacteria	FCB-group	Dyadobacter alkalitolerans DSM 23607	GCA_5F000428845.1	2013-07-15
Bacteria	FCB-group	Solitalea canadensis DSM 3403	GCA_5F000242635.3	2012-03-08
Bacteria	FCB-group	Eisenibacter elegans DSM 3317	GCA_5F000430505.1	2013-07-16
Bacteria	FCB-group	Flavobacterium enshiense DK69	GCA_5F000498495.1	2013-11-22
Bacteria	FCB-group	Chryseobacterium indologenes	GCA_5F002025665.1	2017-03-13
Bacteria	FCB-group	Spirosoma aerolatum	GCA_5F002056795.1	2017-03-21
Bacteria	FCB-group	Cloacibacterium normanense	GCA_5F900104195.1	2016-10-21
Bacteria	FCB-group	Rudanella lutea DSM 19387	GCA_5F000383955.1	2013-04-26
Bacteria	FCB-group	Alistipes timonensis JC136	GCA_5F900107675.1	2016-10-22
Bacteria	FCB-group	Blattabacterium sp. _28Cryptocercus punctulatus_29 str. Cpu	GCA_5F000236405.1	2011-11-29
Bacteria	FCB-group	Prevotella scopos JCM 17725	GCA_5F001683355.1	2016-07-11
Bacteria	FCB-group	Chlorobaculum limnaeum	GCA_5F001747405.1	2016-09-28
Bacteria	FCB-group	Prolixibacter bellariivorans ATCC BAA-1284	GCA_5F000621705.1	2014-04-08
Bacteria	FCB-group	Aquimarina macrocephali JAMB N27	GCA_5F000520995.1	2014-01-16
Bacteria	FCB-group	Nonlabens ulvanivorans	GCA_5F000732625.1	2014-07-22
Bacteria	FCB-group	Bacteroides pyogenes JCM 10003	GCA_5F000511775.1	2013-12-19
Bacteria	FCB-group	Flavobacterium antarcticum DSM 19726	GCA_5F000419685.1	2013-07-09
Bacteria	FCB-group	Bacteroides barnesiae DSM 18169 = JCM 13652	GCA_5F000374585.1	2013-04-23
Bacteria	FCB-group	Polaribacter reichenbachii	GCA_5F001975665.1	2017-01-30
Bacteria	FCB-group	Prevotella bergensis DSM 17361	GCA_5F000160535.1	2009-10-08
Bacteria	FCB-group	Flavobacterium marinum	GCA_5F900108395.1	2016-10-27
Bacteria	FCB-group	Chryseobacterium taihuense	GCA_5F900103755.1	2016-10-21
Bacteria	FCB-group	Salegentibacter echinorum	GCA_5F900129445.1	2016-12-03
Bacteria	FCB-group	Cesiribacter andamanensis AMV16	GCA_5F000348925.1	2013-03-25
Bacteria	FCB-group	Porphyromonas asaccharolytica DSM 20707	GCA_5F000212375.1	2011-05-05
Bacteria	FCB-group	Cyclobacterium qasimii M12-11B	GCA_5F000427295.1	2013-07-15
Bacteria	FCB-group	Porphyromonas somerae	GCA_5F001553215.1	2016-02-08
Bacteria	FCB-group	Sphingobacterium spiritivorum ATCC 33861	GCA_5F000143765.1	2010-07-22
Bacteria	FCB-group	Prevotella shahii DSM 15611 = JCM 12083	GCA_5F000613445.1	2014-03-31
Bacteria	FCB-group	Sphingobacterium thalpophilum DSM 11723	GCA_5F000686625.1	2014-05-08
Bacteria	FCB-group	Bacteroides vulgatus ATCC 8482	GCA_5F000012825.1	2007-06-27
Bacteria	FCB-group	Ohtaekwangia koreensis	GCA_5F900167975.1	2017-03-09
Bacteria	FCB-group	Alistipes finegoldii DSM 17242	GCA_5F000265365.1	2012-06-08
Bacteria	FCB-group	Salegentibacter flavus	GCA_5F900115145.1	2016-11-02
Bacteria	FCB-group	Chishuiella changwenlii	GCA_5F900142565.1	2016-12-03
Bacteria	FCB-group	Flavobacterium sinopsychrotolerans	GCA_5F900110375.1	2016-10-31
Bacteria	FCB-group	Algoriphagus marincola DSM 16067	GCA_5F000429405.1	2013-09-05
[truncated: 21,339 more rows]

## Sheet: Supplementary Table 2
Supplementary Table 2. Percentage of eukaryotes, bacteria, archaea, and viruses in the identified reads
Taxon name	Hooded crane								Duck
	#1	#2	#3	#4	#5	#6	Average		#7	#8	#9	#10	Average
Bacteria	50.8784	88.339	48.5332	58.4481	63.9413	62.8817	62.1703		87.711	92.2381	90.3969	67.5259	84.468
Eukaryota	45.5818	4.09852	50.7348	34.021	33.2005	18.5094	31.0243		11.692	7.34938	9.27177	32.1662	15.1198
Archaea	0.0220138	0.022141	0.0258002	0.0230653	0.0212906	0.0228543	0.0228609		0.185306	0.0642689	0.0694013	0.0191962	0.0845432
Viruses	3.51776	7.54038	0.706247	7.50788	2.83696	18.5861	6.78255		0.411655	0.348285	0.261968	0.28872	0.327657
The read count of Escherichia virus phiX174 (the sequence to be included in the Illumina sequence) has been removed from the virus read count.

## Sheet: Supplementary Table 3
Supplementary Table 3. Percentage of taxa in the top 5 of the Archaea reads identified in each sample
Taxon name	Hooded crane														Duck
	#1		#2		#3		#4		#5		#6		Average		#7		#8		#9		#10		Average
Methanoculleus	90.4474	(1)	84.1732	(1)	93.1702	(1)	94.6166	(1)	94.6527	(1)	96.563	(1)	92.2705		86.9242	(1)	82.0118	(1)	88.427	(1)	94.9009	(1)	88.066
Halorubrum	1.96046	(2)	0.0150274	(14)	1.84415	(3)	1.34232	(2)	0.907939	(2)	0.184747	(4)	1.04244		0.378074	(9)	0.730744	(4)	0.450582	(5)	1.16664	(2)	0.68151
Methanobrevibacter	1.73419	(3)	1.17213	(4)	2.11593	(2)	0.90497	(3)	0.528513	(3)	0.915863	(3)	1.2286		1.13448	(3)	4.25595	(2)	2.85985	(2)	0.637101	(4)	2.22185
Methanobacterium	0.808088	(4)	11.4358	(2)	0.590891	(5)	0.3102	(5)	0.419592	(5)	0.0401623	(7)	2.26746		0.109604		0.416113	(9)	0.194041		0.107562	(11)	0.20683
Halogranum	0.381662	(5)	N.D.		0.114366	(9)	0.1081	(10)	0.227927	(6)	N.D.		0.138676		0.521817	(5)	0.252828		0.227886	(15)	0.135143	(8)	0.284418
Methanococcus	0.140178	(14)	2.56968	(3)	0.114366	(8)	0.112755	(9)	0.0207206		1.90637	(2)	0.810678		0.0719015		0.195123		0.257338	(12)	0.107617	(10)	0.157995
Methanosphaera	0.0164916		0.0751368	(5)	0.0285915	(18)	0.03384		N.D.		0.0321299	(9)	0.0310316		0.0808854		0.147718		0.176112		N.D.		0.101179
Halopiger	0.277608	(7)	0.0150274		1.09363	(4)	0.21996	(6)	0.170945	(7)	0.0160649	(16)	0.298872		0.302085	(13)	0.234832		0.1994	(19)	0.0717083	(15)	0.202006
Methanomassiliicoccus	0.0164916		0.0150274	(18)	N.D.		0.02256		0.0310809		0.0160649		0.0168708		2.07828	(2)	1.92782	(3)	0.48736	(4)	N.D.		1.12336
Natronococcus	0.102405		0.0150274		0.0524178	(12)	0.0639201	(19)	0.124324	(12)	0.0240974	(10)	0.0636985		0.980896	(4)	0.256102		0.212261	(18)	0.380606	(5)	0.457466
Methanosarcina	0.377844	(6)	0.0705955	(6)	0.121533	(6)	0.370294	(4)	0.0825282	(20)	0.0388764	(8)	0.176945		0.221533	(19)	0.464657	(7)	0.0550536		0.940693	(3)	0.420484
Methanoregula	0.263865	(8)	0.0300547	(8)	0.0285915	(20)	0.0789601	(15)	0.497294	(4)	0.0562272	(6)	0.159166		0.224598	(18)	0.674209	(5)	0.155684		0.0496442	(18)	0.276034
Methanothermus	N.D.		0.0300547	(10)	0.0428873	(13)	0.01128		N.D.		0.128519	(5)	0.0354569		0.00898393		0.0316036		0.0135378		N.D.		0.0135313
Methanofollis	0.0659663		0.0150274		0.0285915		0.0601601	(20)	0.0233107		N.D.		0.032176		0.509018	(6)	0.401817	(10)	0.522107	(3)	N.D.		0.358235
Others	3.40739		0.36817		0.653818		1.7441		2.31308		0.0778834		1.42741		6.45359		7.99864		5.76178		1.50239		5.4291
The archaeal taxon rankings identified in each sample are shown in parentheses. Only the top 1 to 20 rankings are shown.
N.D. indicates that no virus reads were detected.

## Sheet: Supplementary Table 4
Supplementary Table 4. Species of insects, fish, and plant identified in the assembly data in each sample
Taxon name	Hooded crane							Wild duck
	S85	S86	S87	S89	S90	S91		S88	S92	S93	S94
	#1	#2	#3	#4	#5	#6		#7	#8	#9	#10
Blattodea	Periplaneta americana	Blattella germanica	Periplaneta americana	Periplaneta americana	Periplaneta americana	Periplaneta americana		Blattella germanica	Blattella germanica	Blattella germanica	Blattella germanica
				Blattella germanica	Blattella germanica	Blattella germanica		Periplaneta americana	Periplaneta americana	Periplaneta americana	Periplaneta americana
Charales										Chara braunii
Clupeiformes	Tenualosa ilisha	Coilia nasus	Tenualosa ilisha	Tenualosa ilisha	Tenualosa ilisha	Tenualosa ilisha			Tenualosa ilisha	Tenualosa ilisha	Tenualosa ilisha
				Clupea harengus
Diptera	Cirrula hians	Cirrula hians	Drosophila neonasuta	Mayetiola destructor	Bolitophila cinerea	Rhagoletis zephyria		Glossina morsitans morsitans	Glossina morsitans morsitans	Glossina morsitans morsitans	Lucilia cuprina
	Liriomyza trifolii	Megaselia abdita	Aedes albopictus	Liriomyza trifolii	Mayetiola destructor	Cirrula hians		Lucilia cuprina	Aedes aegypti	Ephydra gracilis	Cirrula hians
	Mayetiola destructor	Catotricha subobsoleta	Mayetiola destructor	Lucilia cuprina	Liriomyza trifolii	Phormia regina		Aedes albopictus	Chaoborus trivitattus	Drosophila bakoue	Drosophila neonasuta
	Drosophila nigromelanica	Aedes albopictus	Rhagoletis zephyria	Bolitophila cinerea	Cirrula hians	Sarcophaga bullata		Drosophila melanica	Cochliomyia hominivorax	Drosophila micromelanica	Mayetiola destructor
	Rhagoletis zephyria	Coboldia fuscipes	Drosophila nigromelanica	Culex quinquefasciatus	Culex quinquefasciatus	Aedes albopictus		Anopheles darlingi	Glossina fuscipes fuscipes	Cochliomyia hominivorax	Drosophila montana
	Lucilia cuprina	Dasypogon diadema	Culex quinquefasciatus	Anopheles gambiae str. PEST	Lucilia cuprina	Calliphora vicina		Drosophila takahashii	Lucilia cuprina	Drosophila nigromelanica	Rhagoletis zephyria
	Anopheles gambiae str. PEST	Drosophila bipectinata	Cirrula hians	Drosophila montana	Phormia regina	Coboldia fuscipes		Sphyracephala brevicornis	Aedes albopictus	Glossina fuscipes fuscipes	Trupanea jonesi
	Drosophila kikkawai	Drosophila kanapiae	Anopheles coluzzii	Rhagoletis zephyria	Anopheles coluzzii	Cochliomyia hominivorax		Catotricha subobsoleta	Glossina austeni	Drosophila neonasuta	Drosophila nigromelanica
	Chaoborus trivitattus	Glossina morsitans morsitans	Anopheles gambiae str. PEST	Drosophila neonasuta	Anopheles gambiae str. PEST	Dasypogon diadema		Drosophila ananassae	Sphyracephala brevicornis	Ceratitis capitata	Anopheles gambiae str. PEST
	Teleopsis dalmanni	Lucilia cuprina	Anopheles melas	Drosophila bipectinata	Drosophila kanapiae	Drosophila auraria		Drosophila bipectinata	Anopheles darlingi	Lucilia cuprina	Culex quinquefasciatus
	Aedes albopictus	Calliphora vicina	Bolitophila cinerea	Drosophila kikkawai	Drosophila kikkawai	Drosophila montana		Drosophila jambulina	Chironomus riparius	Drosophila mojavensis	Sarcophaga bullata
	Bolitophila cinerea		Lucilia cuprina	Anopheles darlingi	Drosophila nigromelanica	Eristalis dimidiata		Glossina brevipalpis	Drosophila micromelanica	Chironomus riparius	Drosophila burlai
	Catotricha subobsoleta		Drosophila nasuta	Cirrula hians	Sphyracephala brevicornis	Themira minor		Megaselia abdita	Ceratitis capitata	Phormia regina	Drosophila punjabiensis
	Cochliomyia hominivorax		Catotricha subobsoleta	Anopheles albimanus	Themira minor	Drosophila neonasuta		Drosophila lowei	Culex quinquefasciatus	Bactrocera latifrons	Drosophila nasuta
	Culex quinquefasciatus		Cochliomyia hominivorax	Anopheles arabiensis	Anopheles funestus	Lucilia cuprina		Drosophila miranda	Drosophila montana	Bactrocera oleae	Aedes albopictus
	Culicoides sonorensis		Condylostylus patibulatus	Anopheles melas	Glossina austeni			Drosophila virilis	Drosophila orena	Catotricha subobsoleta	Cochliomyia hominivorax
	Drosophila montana		Drosophila bocki	Catotricha subobsoleta				Mochlonyx cinctipes	Drosophila truncata	Drosophila albomicans	Drosophila pectinifera
	Drosophila neonasuta		Drosophila innubila	Coboldia fuscipes					Ephydra gracilis	Drosophila erecta	Drosophila grimshawi
	Haematobia irritans		Drosophila kikkawai	Drosophila jambulina					Glossina pallidipes	Drosophila mayri	Teleopsis dalmanni
	Lucilia sericata		Drosophila mojavensis	Drosophila mojavensis					Haematobia irritans	Glossina brevipalpis	Anopheles darlingi
	Sarcophaga bullata		Ephydra gracilis	Drosophila obscura					Megaselia abdita	Glossina palpalis gambiensis	Anopheles melas
			Eutreta diana	Drosophila sechellia					Paykullia maculata	Phortica variegata	Bactrocera tryoni
			Glossina brevipalpis	Drosophila serrata					Sarcophaga bullata	Stomoxys calcitrans	Chaoborus trivitattus
			Liriomyza trifolii	Drosophila vulcana					Scaptodrosophila lebanonensis	Teleopsis dalmanni	Drosophila arizonae
			Phormia regina	Glossina morsitans morsitans					Stomoxys calcitrans	Themira minor	Drosophila novamexicana
			Sarcophaga bullata	Hermetia illucens					Holcocephala fusca	Trichoceridae sp. BV-2014	Drosophila obscura
			Themira minor	Sphyracephala brevicornis					Anopheles bwambae	Anopheles arabiensis	Drosophila takahashii
			Drosophila robusta	Stomoxys calcitrans					Anopheles quadriannulatus	Anopheles fontenillei	Trichoceridae sp. BV-2014
			Drosophila biarmipes	Themira minor					Mayetiola destructor	Eutreta diana	Drosophila nikananu
			Drosophila ficusphila						Tephritis californica	Tephritis californica	Drosophila bipectinata
			Drosophila lacertosa						Drosophila asahinai	Aedes albopictus	Drosophila kikkawai
			Drosophila rufa						Drosophila auraria		Drosophila mauritiana
			Hermetia illucens						Drosophila bakoue		Drosophila simulans
									Drosophila birchii		Drosophila birchii
									Drosophila eugracilis		Drosophila mayri
									Drosophila ficusphila		Drosophila gunungcola
									Drosophila nigromelanica		Drosophila eugracilis
									Drosophila nikananu		Drosophila kanapiae
									Drosophila punjabiensis		Drosophila suzukii
									Drosophila robusta
									Drosophila tani
									Drosophila watanabei
Fabales	Lupinus albus	Arachis monticola	Lupinus albus	Lupinus albus	Lupinus albus	Lupinus albus		Lupinus albus	Lupinus albus	Lupinus albus	Lupinus albus
	Cajanus cajan	Arachis hypogaea	Cajanus cajan	Cajanus cajan	Cajanus cajan	Cicer reticulatum		Pisum sativum	Arachis hypogaea	Cajanus cajan	Cajanus cajan
	Spatholobus suberectus	Glycine tomentella	Vigna angularis	Arachis hypogaea	Vigna angularis	Arachis hypogaea		Arachis hypogaea	Glycine soja	Mucuna pruriens	Arachis duranensis
	Chamaecrista fasciculata	Medicago truncatula	Pisum sativum	Arachis ipaensis	Arachis hypogaea	Lupinus angustifolius		Vigna angularis	Glycine tomentella	Cicer echinospermum	Cicer reticulatum
	Vigna angularis	Pisum sativum	Abrus precatorius	Vigna angularis	Chamaecrista fasciculata	Arachis ipaensis		Glycine max	Cajanus cajan	Cicer arietinum	Prosopis alba
	Arachis ipaensis	Betula pendula	Chamaecrista fasciculata	Vigna unguiculata	Cicer arietinum	Cicer echinospermum		Mucuna pruriens	Medicago truncatula	Arachis ipaensis	Pisum sativum
	Lupinus angustifolius	Castanea mollissima	Mucuna pruriens	Cicer arietinum	Cicer reticulatum	Medicago truncatula		Juglans nigra	Nissolia schottii	Arachis duranensis	Medicago truncatula
	Mimosa pudica	Casuarina equisetifolia subsp. incana	Arachis hypogaea	Arachis monticola	Glycine tomentella	Mucuna pruriens		Carya cathayensis	Spatholobus suberectus	Arachis hypogaea	Spatholobus suberectus
	Cicer reticulatum		Cicer arietinum	Glycine max	Spatholobus suberectus	Pisum sativum		Carya illinoinensis	Vigna unguiculata	Arachis monticola	Vigna angularis
	Betula pendula		Cicer echinospermum	Mucuna pruriens	Betula pendula	Vigna unguiculata		Juglans cathayensis	Castanea mollissima	Chamaecrista fasciculata	Arachis monticola
	Castanea mollissima		Betula pendula	Cicer reticulatum	Morella rubra	Glycine max		Juglans sigillata	Betula pendula	Glycine max	Mimosa pudica
	Carya illinoinensis		Juglans hindsii	Betula pendula	Alnus glutinosa	Glycine soja			Juglans microcarpa	Glycine soja	Vicia faba
				Alnus glutinosa		Betula pendula				Medicago truncatula	Cercis canadensis
				Juglans microcarpa		Corylus avellana				Phaseolus vulgaris	Cicer arietinum
										Spatholobus suberectus	Glycine max
										Trifolium repens	Lupinus angustifolius
										Vachellia collinsii	Trifolium medium
										Betula nana	Betula pendula
										Juglans nigra	Betula nana
										Carya cathayensis	Castanea mollissima
										Pterocarya stenoptera	Juglans cathayensis
											Quercus lobata
											Alnus glutinosa
											Casuarina glauca
											Juglans nigra
											Fagus sylvatica
											Carpinus fangiana
Gadiformes	Laemonema laureysi	Trachyrincus scabrus	Muraenolepis marmoratus	Macrourus berglax	Gadiculus argenteus	Muraenolepis marmoratus		Bregmaceros cantori	Molva molva	Molva molva	Arctogadus glacialis
	Melanogrammus aeglefinus	Muraenolepis marmoratus		Gadus morhua	Gadus morhua	Macrourus berglax		Molva molva	Macrourus berglax	Laemonema laureysi	Trachyrincus scabrus
	Trachyrincus murrayi	Coryphaenoides rupestris		Malacocephalus occidentalis	Macrourus berglax	Merluccius polli		Lota lota	Gadus chalcogrammus	Bregmaceros cantori	Merluccius merluccius
	Macrourus berglax	Macrourus berglax		Melanogrammus aeglefinus	Merlangius merlangus	Pollachius virens		Phycis phycis	Laemonema laureysi	Macrourus berglax	Mora moro
		Brosme brosme		Muraenolepis marmoratus	Brosme brosme	Bathygadus melanobranchus		Trachyrincus murrayi	Brosme brosme	Coryphaenoides rupestris
		Gadiculus argenteus		Phycis blennoides					Merluccius merluccius	Gadus morhua
				Trachyrincus murrayi					Arctogadus glacialis	Pollachius virens
									Muraenolepis marmoratus	Brosme brosme
										Gadiculus argenteus
Hymenoptera	Cotesia vestalis	Tetragonula mellipes	Ceratosolen solmsi marchali	Ceratosolen solmsi marchali	Cotesia vestalis	Cotesia vestalis		Cataglyphis niger	Ceratosolen solmsi marchali	Ceratosolen solmsi marchali	Ceratosolen solmsi marchali
	Ceratosolen solmsi marchali	Cotesia vestalis	Cotesia vestalis	Cataglyphis niger	Ceratosolen solmsi marchali	Ceratosolen solmsi marchali		Eurytoma brunniventris	Cataglyphis niger	Ganaspis brasiliensis	Cotesia vestalis
	Monomorium pharaonis	Leptopilina heterotoma	Cataglyphis niger	Cotesia vestalis	Cataglyphis niger	Leptopilina boulardi		Andricus quercuslanigera	Aphidius ervi	Cataglyphis niger	Cataglyphis niger
	Diadegma semiclausum	Eurytoma adleriae	Monomorium pharaonis	Pseudoneuroterus saliens	Pseudoneuroterus saliens	Tetragonula mellipes		Ormyrus nitidulus	Cotesia vestalis	Formica selysi	Monomorium pharaonis
	Pseudoneuroterus saliens	Leptopilina boulardi	Lasius niger	Monomorium pharaonis	Tetramorium parvispinum	Cataglyphis niger		Andricus grossulariae	Leptopilina heterotoma	Tetragonula clypearis	Tetramorium parvispinum
	Cataglyphis niger	Andricus quercuslanigera	Eurytoma brunniventris	Callirhytis sp. RG_2019_326	Tetragonula mellipes	Eufriesea mexicana		Andricus quercusramuli	Tetragonula hockingsi	Frieseomelitta varia	Eurytoma brunniventris
	Aphidius ervi	Callirhytis sp. RG_2019_326	Callirhytis sp. RG_2019_326	Tetragonula clypearis	Callirhytis sp. RG_2019_326	Acromyrmex echinatior		Trachymyrmex cornetzi	Tetragonula mellipes	Lysiphlebus fabarum	Tetragonula mellipes
	Callirhytis sp. RG_2019_326	Cataglyphis niger	Megalopta genalis	Tetramorium parvispinum	Andricus quercusramuli	Andricus grossulariae		Megachile rotundata	Leptopilina boulardi	Pseudoneuroterus saliens	Tetragonula clypearis
	Tetragonula mellipes	Formica selysi	Pseudoneuroterus saliens	Neuroterus quercusbaccarum	Athalia rosae	Aphidius ervi		Tetragonula mellipes	Euglossa dilemma	Tetragonula mellipes	Pseudoneuroterus saliens
	Eurytoma brunniventris	Ganaspis brasiliensis	Andricus grossulariae	Athalia rosae	Frieseomelitta varia	Cataglyphis hispanica		Acromyrmex echinatior	Megalopta genalis	Andricus quercuslanigera	Neuroterus quercusbaccarum
	Tetramorium parvispinum	Goniozus legneri	Aphidius ervi	Diadegma semiclausum	Ganaspis brasiliensis	Harpegnathos saltator		Apis florea	Nomia melanderi	Apis florea	Ganaspis brasiliensis
	Apis cerana	Lepidotrigona ventralis hoosana	Apis mellifera	Leptopilina clavipes	Lasius niger	Leptopilina clavipes		Bombus bifarius	Monomorium pharaonis	Eufriesea mexicana	Formica selysi
	Lysiphlebus fabarum	Lysiphlebus fabarum	Cataglyphis hispanica	Leptopilina heterotoma	Leptopilina boulardi	Lysiphlebus fabarum		Cotesia vestalis	Tetragonula clypearis	Euglossa dilemma	Osmia bicornis bicornis
	Nylanderia fulva	Macrocentrus cingulum	Diadegma semiclausum	Andricus grossulariae	Lysiphlebus fabarum	Megalopta genalis		Eufriesea mexicana	Acromyrmex echinatior	Megastigmus dorsalis	Diadegma semiclausum
	Tetragonula carbonaria	Microplitis demolitor	Leptopilina boulardi	Belonocnema treatae	Megalopta genalis	Ooceraea biroi		Formica selysi	Andricus grossulariae	Megastigmus stigmatizans	Andricus quercusramuli
	Andricus quercuslanigera		Leptopilina clavipes	Ganaspis brasiliensis	Neuroterus quercusbaccarum	Ormyrus nitidulus		Leptopilina boulardi	Andricus quercuslanigera	Ormyrus nitidulus	Apis mellifera
	Atta colombica		Tetragonula mellipes	Megachile rotundata	Ormyrus pomaceus	Eurytoma adleriae		Solenopsis invicta	Apis florea	Polistes dominula	Copidosoma floridanum
	Melipona quadrifasciata		Tetramorium immigrans	Eurytoma brunniventris	Polistes fuscatus	Eurytoma brunniventris		Tetragonula clypearis	Belonocnema treatae	Polistes dorsalis	Frieseomelitta varia
			Tetramorium parvispinum	Tetragonula hockingsi	Tetragonula carbonaria	Frieseomelitta varia		Tetramorium immigrans	Eupelmus annulatus	Torymus auratus	Megalopta genalis
				Lysiphlebus fabarum	Trachymyrmex zeteki	Polistes dorsalis		Belonocnema treatae	Habropoda laboriosa	Andricus inflator	Melipona quadrifasciata
				Polistes dominula		Pseudoneuroterus saliens		Diadegma semiclausum	Lysiphlebus fabarum	Ceratina calcarata	Nylanderia fulva
				Solenopsis fugax				Frieseomelitta varia	Melipona quadrifasciata	Cephus cinctus	Polistes canadensis
				Trachymyrmex cornetzi				Ormyrus pomaceus	Neuroterus quercusbaccarum	Eurytoma adleriae	Synergus japonicus
				Eurytoma adleriae				Polistes dominula	Nylanderia fulva		Tetragonula carbonaria
				Polistes dorsalis					Solenopsis fugax		Trachymyrmex septentrionalis
									Tetramorium parvispinum
									Pseudoneuroterus saliens
									Crematogaster levior
									Eurytoma brunniventris
									Leptopilina clavipes
									Cephus cinctus
Isopoda	Armadillidium vulgare	Armadillidium vulgare				Armadillidium nasatum		Ligia exotica		Armadillidium nasatum	Ligia exotica
								Armadillidium nasatum		Armadillidium vulgare
										Ligia exotica
Lamiales	Avicennia marina subsp. marina	Perilla citriodora	Pogostemon cablin	Fraxinus excelsior	Pogostemon cablin	Dorcoceras hygrometricum		Pogostemon cablin	Pogostemon cablin	Pogostemon cablin	Pogostemon cablin
	Pogostemon cablin		Dorcoceras hygrometricum	Penstemon barbatus	Mentha longifolia	Ruellia speciosa		Genlisea aurea	Avicennia marina subsp. marina	Dorcoceras hygrometricum	Perilla citriodora
	Lindernia brevidens			Salvia splendens				Mentha longifolia	Dorcoceras hygrometricum	Olea europaea var. sylvestris	Olea europaea var. sylvestris
				Olea europaea var. sylvestris				Perilla citriodora	Lindernia brevidens	Salvia splendens	Dorcoceras hygrometricum
								Salvia splendens	Penstemon barbatus	Striga asiatica	Sesamum indicum
								Sesamum indicum	Andrographis paniculata		Lindernia brevidens
									Perilla citriodora		Andrographis paniculata
											Mentha longifolia
Lepidoptera	Plutella xylostella	Heliconius timareta timareta	Plutella xylostella	Plutella xylostella	Plutella xylostella	Plutella xylostella		Taenaris catops	Plutella xylostella	Plutella xylostella	Plutella xylostella
	Danaus melanippus	Spodoptera litura	Chilo suppressalis	Ostrinia furnacalis	Ostrinia furnacalis	Pararge aegeria		Aphantopus hyperantus	Danaus melanippus	Ostrinia furnacalis	Danaus melanippus
	Ostrinia furnacalis	Danaus melanippus	Danaus melanippus	Danaus melanippus	Pararge aegeria	Papilio bianor		Danaus melanippus	Taenaris catops	Taenaris catops	Ostrinia furnacalis
	Heliconius timareta timareta	Heliconius hecale felix	Ostrinia furnacalis	Eumeta japonica	Eumeta japonica	Spodoptera litura		Heliconius numata bicoloratus	Papilio bianor	Papilio bianor	Eumeta japonica
	Taenaris catops	Ostrinia furnacalis	Heliconius timareta timareta	Delias pasithoe	Danaus melanippus	Danaus melanippus		Heliconius hecale felix	Actias luna	Danaus melanippus	Chilo suppressalis
	Heliconius ismenius	Taenaris catops	Pararge aegeria	Actias luna	Papilio bianor	Heliconius timareta timareta		Heliconius timareta timareta	Heliconius numata bicoloratus	Spodoptera litura	Heliconius ismenius
	Papilio memnon	Heliconius numata bicoloratus	Delias pasithoe	Spodoptera litura	Chilo suppressalis	Taenaris catops		Plutella xylostella	Pararge aegeria	Heliconius hecale felix	Spodoptera litura
	Spodoptera litura	Cecropterus lyciades	Papilio memnon	Papilio memnon	Spodoptera litura	Heliconius numata bicoloratus		Papilio bianor	Ornithoptera priamus	Heliconius timareta timareta	Pararge aegeria
	Tuta absoluta	Hyposmocoma kahamanoa	Papilio bianor	Heliconius numata bicoloratus	Delias pasithoe	Papilio memnon		Bombyx mori	Spodoptera litura	Actias luna	Tuta absoluta
	Papilio bianor	Hyles vespertilio	Tuta absoluta	Chilo suppressalis	Papilio memnon	Chilo suppressalis		Cecropterus lyciades	Papilio memnon	Pararge aegeria	Delias pasithoe
	Pararge aegeria		Taenaris catops	Taenaris catops	Taenaris catops	Delias pasithoe		Delias pasithoe	Delias pasithoe	Operophtera brumata	Papilio bianor
	Chilo suppressalis		Heliconius ismenius	Heliothis virescens	Actias luna	Hypolimnas misippus		Eumeta japonica	Amyelois transitella	Heliconius numata bicoloratus	Taenaris catops
	Eumeta japonica		Heliconius numata bicoloratus	Hyles vespertilio	Heliconius numata bicoloratus	Heliconius ismenius		Heliconius elevatus bari	Calephelis virginiensis	Megathymus ursus violae	Papilio memnon
	Heliconius numata bicoloratus		Hyles vespertilio	Megathymus ursus violae	Ornithoptera priamus			Papilio memnon	Danaus plexippus plexippus	Tuta absoluta	Hyles vespertilio
	Delias pasithoe		Cydia pomonella	Ornithoptera priamus	Heliconius timareta timareta			Pararge aegeria	Ostrinia nubilalis	Bicyclus anynana	Ornithoptera priamus
	Heliconius hecale felix		Eumeta japonica	Calycopis cecrops	Adela reaumurella			Adela reaumurella	Papilio glaucus	Calephelis virginiensis	Heliconius numata bicoloratus
	Actias luna		Spodoptera litura		Heliconius cydno alithea				Heliconius timareta timareta	Delias pasithoe	Actias luna
	Adela reaumurella				Hyposmocoma kahamanoa				Chilo suppressalis	Galleria mellonella	Heliconius timareta timareta
	Heliconius pachinus				Tuta absoluta				Colias croceus	Heliconius ismenius	Adoxophyes honmai
	Aphantopus hyperantus									Colias croceus	Manduca sexta
	Danaus plexippus plexippus										Papilio xuthus
											Phoebis sennae
											Heliconius ethilla aerotome
											Heliconius hecale felix
											Melitaea cinxia
											Operophtera brumata
											Papilio polytes
											Vanessa tameamea
Malvales	Corchorus olitorius	Aquilaria agallochum	Corchorus olitorius	Corchorus olitorius	Corchorus olitorius	Gossypium longicalyx		Gossypium australe	Gossypium hirsutum	Corchorus olitorius	Gossypium australe
	Gossypium hirsutum	Aquilaria sinensis	Gossypium arboreum	Hibiscus syriacus	Gossypium hirsutum	Corchorus olitorius		Gossypium mustelinum	Corchorus olitorius	Gossypium hirsutum	Corchorus olitorius
	Gossypium raimondii	Gossypium arboreum	Gossypium australe	Gossypium longicalyx	Hibiscus syriacus	Gossypium darwinii		Corchorus olitorius	Durio zibethinus	Gossypium tomentosum	Gossypium hirsutum
	Herrania umbratica	Gossypium australe	Durio zibethinus	Gossypium hirsutum	Aquilaria agallochum	Gossypium raimondii		Hibiscus syriacus	Gossypium darwinii	Gossypium arboreum	Gossypium longicalyx
	Hibiscus syriacus	Kokia drynarioides	Gossypium hirsutum	Gossypium tomentosum	Aquilaria sinensis	Gossypium tomentosum		Gossypium arboreum	Gossypium thurberi		Theobroma cacao
		Gossypium mustelinum	Gossypium mustelinum	Gossypium arboreum				Durio zibethinus	Gossypium tomentosum		Gossypium darwinii
			Gossypium tomentosum	Corchorus capsularis					Herrania umbratica		Kokia drynarioides
			Gossypium turneri	Gossypioides kirkii
			Aquilaria agallochum	Gossypium australe
			Aquilaria sinensis
Poales	Eleusine coracana subsp. coracana	Aegilops tauschii subsp. tauschii	Eleusine coracana subsp. coracana	Eleusine coracana subsp. coracana	Eleusine coracana subsp. coracana	Oryza sativa Japonica Group		Echinochloa crus-galli	Eleusine coracana subsp. coracana	Eleusine coracana subsp. coracana	Eleusine coracana subsp. coracana
	Oryza sativa Japonica Group	Saccharum spontaneum	Cenchrus americanus	Oryza sativa Japonica Group	Oryza sativa Japonica Group	Eleusine coracana subsp. coracana		Zea mays	Triticum turgidum subsp. durum	Oropetium thomaeum	Eleusine indica
	Hordeum pubiflorum	Eleusine coracana subsp. coracana	Eleusine indica	Aegilops tauschii subsp. tauschii	Triticum urartu	Panicum hallii		Triticum aestivum	Thinopyrum elongatum	Thinopyrum elongatum	Sporobolus alterniflorus
	Oryza glaberrima	Thinopyrum elongatum	Oryza sativa Japonica Group	Triticum aestivum	Saccharum spontaneum	Dactylis glomerata		Eleusine coracana subsp. coracana	Dichanthelium oligosanthes	Alloteropsis semialata	Oropetium thomaeum
	Triticum urartu		Saccharum spontaneum	Triticum urartu	Echinochloa crus-galli			Dactylis glomerata	Puccinellia tenuiflora	Urochloa ruziziensis	Eragrostis curvula
	Hordeum vulgare subsp. vulgare			Cenchrus americanus	Oryza longistaminata			Hordeum vulgare subsp. vulgare	Saccharum spontaneum	Hordeum vulgare subsp. vulgare	Eragrostis tef
	Oryza longistaminata			Eleusine indica	Oryza rufipogon			Oryza brachyantha	Sorghum bicolor	Hordeum bulbosum	Zoysia matrella
	Saccharum hybrid cultivar			Saccharum spontaneum	Saccharum hybrid cultivar			Saccharum spontaneum	Coix lacryma-jobi var. lacryma-jobi	Eragrostis curvula	Oryza sativa Japonica Group
	Saccharum spontaneum			Oryza glaberrima	Oryza glaberrima			Urochloa ruziziensis		Oryza longistaminata	Zoysia pacifica
	Thinopyrum elongatum			Puccinellia tenuiflora				Triticum urartu		Sporobolus alterniflorus	Zoysia japonica
				Zea mays						Hordeum pubiflorum	Echinochloa crus-galli
				Hordeum vulgare subsp. vulgare						Coix aquatica	Carex littledalei
				Echinochloa crus-galli						Coix lacryma-jobi var. lacryma-jobi	Saccharum spontaneum
				Triticum dicoccoides							Panicum hallii
				Triticum turgidum subsp. durum							Cenchrus americanus
				Eragrostis curvula							Panicum miliaceum
				Zoysia japonica							Setaria italica
				Zoysia matrella							Alloteropsis semialata
				Zoysia pacifica							Ananas comosus
											Setaria viridis
											Coix aquatica
											Urochloa ruziziensis
											Miscanthus sacchariflorus
											Zea mays
											Dichanthelium oligosanthes
											Thinopyrum elongatum
											Triticum aestivum
											Oryza meyeriana var. granulata
											Oryza glaberrima
											Coix lacryma-jobi var. lacryma-jobi
											Phyllostachys edulis
											Oryza officinalis
											Triticum urartu
											Sorghum bicolor
											Oryza punctata
											Oryza barthii
											Hordeum vulgare subsp. vulgare
											Saccharum hybrid cultivar
											Dactylis glomerata
											Oryza rufipogon
											Aegilops tauschii subsp. tauschii
											Oryza coarctata
											Oryza brachyantha
											Zizania latifolia
											Puccinellia tenuiflora
											Raddia distichophylla
											Secale cereale
											Oryza longistaminata
											Oryza meridionalis
											Hordeum pubiflorum
											Oryza glumipatula
											Hordeum bulbosum
											Lolium perenne
											Brachypodium distachyon
Rosales	Humulus lupulus var. lupulus	Morus notabilis	Fragaria nipponica	Fragaria nipponica	Fragaria nipponica	Fragaria nipponica		Trema orientale	Geum urbanum	Ochetophila trinervis	Fragaria nipponica
	Fragaria nipponica	Cannabis sativa	Ziziphus jujuba	Humulus lupulus var. lupulus	Ziziphus jujuba	Morus alba		Morus alba	Malus baccata	Prunus yedoensis	Ziziphus jujuba
	Cannabis sativa	Fragaria nipponica	Humulus lupulus var. lupulus	Ziziphus jujuba	Humulus lupulus var. lupulus			Dryas drummondii	Pyrus betulifolia	Rosa multiflora	Ulmus americana
	Ziziphus jujuba	Fragaria x ananassa	Trema orientale	Geum urbanum	Dryas drummondii			Purshia tridentata	Pyrus x bretschneideri	Ulmus americana	Humulus lupulus var. lupulus
			Rhamnella rubrinervis	Morus notabilis	Malus baccata			Rhamnella rubrinervis	Rhamnella rubrinervis	Ziziphus jujuba	Rhamnella rubrinervis
				Pyrus x bretschneideri					Ziziphus jujuba	Geum urbanum	Geum urbanum
											Artocarpus camansi
											Dryas drummondii
											Ficus carica
											Morus alba
											Ficus erecta
											Morus notabilis
											Rosa chinensis
Solanales	Solanum x curtilobum	Capsicum baccatum	Solanum verrucosum	Solanum commersonii	Nicotiana undulata	Nicotiana glauca		Nicotiana tabacum	Solanum clarkiae	Solanum verrucosum	Solanum x curtilobum
	Solanum lycopersicum	Capsicum chinense	Ipomoea triloba	Solanum verrucosum	Nicotiana obtusifolia	Nicotiana tabacum		Solanum habrochaites	Capsicum baccatum	Solanum clarkiae	Nicotiana undulata
	Nicotiana glauca	Solanum stenotomum subsp. goniocalyx	Nicotiana glauca	Nicotiana undulata	Capsicum chinense	Nicotiana tomentosiformis		Capsicum chinense	Ipomoea triloba	Cuscuta australis	Nicotiana otophora
	Nicotiana tomentosiformis	Capsicum annuum	Nicotiana obtusifolia	Solanum lycopersicum	Ipomoea triloba			Nicotiana otophora	Nicotiana undulata	Solanum habrochaites	Capsicum annuum
		Nicotiana knightiana	Cuscuta australis	Solanum pinnatisectum	Nicotiana glauca			Nicotiana rustica	Solanum commersonii	Nicotiana paniculata	Nicotiana paniculata
		Nicotiana undulata	Cuscuta campestris	Solanum habrochaites	Solanum lycopersicum			Nicotiana sylvestris	Solanum habrochaites	Capsicum annuum	Solanum bukasovii
				Solanum bukasovii	Solanum pennellii			Nicotiana undulata	Solanum lycopersicum	Capsicum baccatum	Nicotiana knightiana
				Solanum phureja	Solanum x curtilobum			Solanum arcanum	Solanum verrucosum	Ipomoea purpurea	Solanum clarkiae
								Solanum chaucha	Ipomoea nil	Jaltomata sinuosa	Solanum habrochaites
								Solanum melongena		Nicotiana attenuata	Solanum melongena
								Solanum x juzepczukii		Nicotiana otophora	Capsicum baccatum
								Solanum phureja		Nicotiana rustica	Ipomoea nil
								Solanum tuberosum		Nicotiana sylvestris	Ipomoea triloba
								Solanum verrucosum		Solanum chaucha	Nicotiana attenuata
										Solanum pennellii	Solanum lycopersicum
										Solanum phureja	Solanum pimpinellifolium
											Nicotiana sylvestris
											Nicotiana tomentosiformis

## Sheet: Supplementary Table 5
Supplementary Table 5. Percentage of major taxa of insect, fish, and plant in the eukaryotes reads identified in each sample
Taxon name	Hooded crane								Duck
	#1	#2	#3	#4	#5	#6	Average		#7	#8	#9	#10	Average
Poales	5.35069	3.3867	1.92814	2.5634	16.4152	1.30367	5.15796		6.15345	7.88774	5.40401	31.5623	11.2331
Fabales	1.38488	1.04866	0.421026	5.24472	0.526466	0.299846	1.4876		1.85597	1.11891	4.86333	2.83618	2.4324
Solanales	1.25852	13.1332	1.37494	1.83101	1.66782	3.36535	3.77181		24.4831	16.4403	18.0431	1.42857	12.8334
Malvales	1.18986	0.0342941	1.26498	0.996157	0.848739	0.143917	0.746325		0.0364599	0.313588	0.291635	0.714842	0.42057
Fagales	0.0593625	1.57875	0.0319033	0.509977	0.159248	1.61137	0.658435		0.0411695	0.184026	0.0733168	0.133256	0.218041
Rosales	0.186187	0.732986	0.314285	0.28126	0.360162	0.273244	0.358021		1.3837	0.93072	1.04834	0.451095	0.834375
Lamiales	0.0788436	0.548037	0.0610022	0.0998157	0.123885	0.146377	0.176327		1.05133	0.663565	0.746513	0.161947	0.559936
Charales	0.00237799	0.108242	0.00128608	0.0156726	0.0122575	0.0728151	0.035442		0.0103746	0.0354983	1.41153	0.0024367	0.299057
Clupeiformes	26.466	0.413362	32.9539	25.7641	13.3373	3.63407	17.0948		0.381071	7.6388	6.44702	17.3446	9.78125
Gadiformes	0.0202187	2.23818	0.0743409	0.0213759	0.0965858	0.0162497	0.411158		0.156042	0.119477	0.130639	0.0187217	0.167207
Lepidoptera	19.4526	2.12526	22.1075	13.3151	12.9446	3.30559	12.2084		3.56343	7.32376	7.45549	11.2121	8.35265
Hymenoptera	14.1919	0.404461	13.8657	9.27474	5.77565	1.32032	7.47213		0.211536	2.8213	2.02347	6.75401	3.85649
Blattodea	0.0102754	1.1223	0.0236435	0.0082928	0.0126314	0.112097	0.214873		2.33448	3.89893	3.58121	0.0307701	2.01205
Diptera	0.564495	0.86013	0.706098	0.684341	0.556507	0.376397	0.624661		1.69223	1.41471	1.34953	0.726845	1.16159
Isopoda	0.0522618	0.597727	0.0552743	0.0750295	0.069189	0.136141	0.16427		1.06151	0.653146	0.759561	0.0621078	0.54012
Others	29.7314	71.6677	24.816	39.3151	47.0938	83.8826	49.4178		55.5841	48.5555	46.3713	26.5602	45.2978

## Sheet: Supplementary Table 6
Supplementary Table 6. Percentage of taxa in the top 5 of the eukaryotes reads identified in each sample
Taxon name	Hooded crane														Duck
	#1		#2		#3		#4		#5		#6		Average		#7		#8		#9		#10		Average
Tenualosa	26.2653	(1)	0.359076		32.1115	(1)	24.0514	(1)	12.9465	(2)	3.52722	(5)	16.5435		0.348381		7.33642	(2)	6.2305	(2)	17.1858	(2)	7.77526
Plutella	16.4502	(2)	0.258896		18.7832	(2)	10.7368	(3)	10.6439	(5)	2.04086	(8)	9.81898		0.196546		4.45817	(3)	4.54189	(3)	9.29285	(3)	4.62237
Pterocnemia	10.4107	(3)	0.237708		10.2183	(4)	5.70927	(6)	4.54015	(6)	1.58714	(11)	5.45055		0.125242		1.96533	(11)	1.62264	(9)	5.51505	(4)	2.30707
Ceratosolen	8.10947	(4)	0.166961		10.7484	(3)	7.1742	(4)	4.17042	(7)	0.826005	(16)	5.19925		0.110729		1.87641	(12)	1.4092	(11)	5.23122	(5)	2.15689
Cotesia	5.84835	(5)	0.0418498		2.5545	(5)	1.35929	(12)	1.28226	(12)	0.414561		1.9168		0.0367427		0.678689		0.464499		1.2519	(12)	0.607957
Grus	3.72083	(8)	17.8652	(1)	0.41585		11.1407	(2)	11.606	(3)	41.1905	(1)	14.3232		1.17699	(12)	0.737744		0.860024		0.153378		0.732035
Solanum	1.24276	(12)	12.3475	(2)	1.33469	(12)	1.69394	(10)	1.60593	(9)	3.23367	(6)	3.57642		23.3979	(1)	15.8108	(1)	17.4842	(1)	1.3808	(11)	14.5184
Trichuris	0.0951161		7.95144	(3)	0.0455986		1.98592	(8)	1.25339	(13)	9.48031	(2)	3.46863		2.75784	(5)	2.47332	(8)	1.11377	(18)	0.159743		1.62617
Arctocephalus	0.042416		3.32148	(4)	0.0154034		0.798109	(18)	0.713075	(20)	3.76146	(4)	1.44199		0.0140194		1.81023	(13)	0.138235		0.0720432		0.508632
Pristionchus	0.235451		2.56023	(5)	0.250976		0.379438		0.349878		0.787972	(17)	0.760657		5.01659	(2)	2.88678	(6)	3.41277	(5)	0.303919		2.90501
Hordeum	0.274625		2.0984	(6)	0.19861		0.292769		0.273837		0.617829	(19)	0.626012		4.30593	(3)	2.31683	(9)	2.65174	(7)	0.348104		2.40565
Acanthamoeba	0.181294		1.8071	(8)	0.190282		0.25909		0.249347		0.4696		0.526119		3.80391	(4)	2.19493	(10)	2.59262	(8)	0.232076		2.20589
Synstelium	0.217497		1.73195	(11)	2.2019	(6)	6.32173	(5)	2.44622	(8)	2.23062	(7)	2.52499		0.0609683		0.337927		0.128839		0.342294		0.217507
Eleusine	4.69537	(6)	0.142864		1.55534	(10)	1.80736	(9)	15.3288	(1)	0.195416		3.95419		0.216075		4.31033	(4)	1.36434	(14)	24.0228	(1)	7.4784
Acytostelium	3.94663	(7)	1.48291	(12)	1.55157	(11)	1.02015	(15)	10.756	(4)	1.90724	(9)	3.44408		0.0630298		2.71994	(2)	0.425522		0.628339		0.959209
Balearica	0.37091	(19)	1.77998	(9)	0.0337247		1.08862	(14)	1.12541	(14)	4.48663	(3)	1.48088		0.0168567		0.0168439		0.0174272		0.00930961		0.0151094
Blattella	0.00143019		1.05104	(17)	0.00231717		0.00257252		0.00414828		0.0822695		0.19063		2.16351	(6)	3.61636	(5)	3.38548	(6)	0.00465597		2.2925
Cajanus	1.28392	(10)	0.103605		0.308521		4.76174	(7)	0.371487		0.0605009		1.1483		0.0334964		0.0637147		3.52636	(4)	2.61243	(7)	1.559
Others	16.6077		44.6918		17.4793		19.4168		20.3333		23.1001		23.6048		56.1552		44.3892		48.6299		31.2533		45.1069
The eukaryotic taxon rankings identified in each sample are shown in parentheses. Only the top 1 to 20 rankings are shown.
The numbers in red indicate that no virus reads were detected.

## Sheet: Supplementary Table 7
Supplementary Table 7. Species-level alpha diversity in each sample
ID	Sample number	Common name	Latin name	Number of reads with known species	Species richness1	Shannon's diversity index	Variance of the Shannon's diversity index	Effective number of species		Simpson's Index of Diversity
								Hill numbers of order 1	Hill numbers of order 2
#1	S85	hooded crane	Grus monacha	15609682	8220	4.27194	3.485e-07	71.6606	20.4348	0.951064
#2	S86	hooded crane	Grus monacha	16323158	6643	2.13176	4.326e-07	8.42967	2.43953	0.590085
#3	S87	hooded crane	Grus monacha	15680508	7547	4.39238	3.402e-07	80.8323	21.0045	0.952391
#4	S89	hooded crane	Grus monacha	21749004	8289	4.41042	2.225e-07	82.3038	23.8162	0.958012
#5	S90	hooded crane	Grus monacha	16983507	7844	4.32086	3.225e-07	75.2531	18.2054	0.945071
#6	S91	hooded crane	Grus monacha	14980921	6559	3.18877	4.561e-07	24.2586	5.80382	0.8277
#7	S88	Eurasian wigeon	Anas penelope	5892223	8059	4.75392	9.331e-07	116.039	31.6732	0.968428
#8	S92	mallard or/and spot-billed duck	Anas platyrhynchos or/and Anas zonorhyncha	6003969	8419	4.54643	9.873e-07	94.2957	24.1692	0.958625
#9	S93	Eurasian wigeon	Anas penelope	6771876	8270	4.44907	1.056e-06	85.5472	13.7958	0.927514
#10	S94	northern pintail	Anas acuta	17303144	9342	4.06729	4.019e-07	58.3983	10.3519	0.903399
1Number of species with at least 1 read, in each sample (Hill numbers of order 0).

## Sheet: Supplementary Table 8
Supplementary Table 8. Genus-level alpha diversity in each sample
ID	Sample number	Common name	Latin name	Number of reads with known genus	Genus richness1	Shannon's diversity index	Variance of the Shannon's diversity index	Effective number of genera		Simpson's Index of Diversity
								Hill numbers of order 1	Hill numbers of order 2
#1	S85	hooded crane	Grus monacha	15186331	3374	3.74896	2.524e-07	42.4769	17.2488	0.942025
#2	S86	hooded crane	Grus monacha	16290124	2982	1.78865	2.965e-07	5.9814	2.38205	0.580194
#3	S87	hooded crane	Grus monacha	15581592	3103	3.78254	2.399e-07	43.9276	17.4914	0.942829
#4	S89	hooded crane	Grus monacha	21046788	3409	3.73974	1.797e-07	42.087	16.9134	0.940875
#5	S90	hooded crane	Grus monacha	16533224	3281	3.73037	2.363e-07	41.6944	14.9919	0.933297
#6	S91	hooded crane	Grus monacha	13989507	2878	2.76859	3.797e-07	15.9362	5.00615	0.800246
#7	S88	Eurasian wigeon	Anas penelope	5853246	3395	3.8727	9.434e-07	48.0719	10.9832	0.908952
#8	S92	mallard or/and spot-billed duck	Anas platyrhynchos or/and Anas zonorhyncha	5968642	3449	3.64835	1.0071e-06	38.4112	8.0091	0.875142
#9	S93	Eurasian wigeon	Anas penelope	6728612	3414	3.48078	1.0535e-06	32.485	5.60758	0.82167
#10	S94	northern pintail	Anas acuta	17251018	3664	3.47799	3.054e-07	32.3946	8.71326	0.885232
1Number of genera with at least 1 read, in each sample (Hill numbers of order 0).

## Sheet: Supplementary Table 9
Supplementary Table 9. Difference in species content for each sample
		Hooded crane						Duck
		#1	#2	#3	#4	#5	#6	#7	#8	#9	#10
Hooded crane	#1	-	2655	1793	1475	1594	2519	2147	2125	2072	2118
	#2	2655	-	2562	2526	2659	2178	2616	2894	2799	3295
	#3	1793	2562	-	1790	1845	2246	2380	2390	2311	2451
	#4	1475	2526	1790	-	1609	2426	2066	2096	1975	1991
	#5	1594	2659	1845	1609	-	2457	2225	2285	2170	2294
	#6	2519	2178	2246	2426	2457	-	2910	3066	2937	3285
Duck	#7	2147	2616	2380	2066	2225	2910	-	1474	1309	2301
	#8	2125	2894	2390	2096	2285	3066	1474	-	1393	2075
	#9	2072	2799	2311	1975	2170	2937	1309	1393	-	2068
	#10	2118	3295	2451	1991	2294	3285	2301	2075	2068	-
Number of species present in one sample, but not in another, for each pair of samples were counted.

## Sheet: Supplementary Table 10
Supplementary Table 10. Difference in genus content for each sample
		Hooded crane						Duck
		#1	#2	#3	#4	#5	#6	#7	#8	#9	#10
Hooded crane	#1	-	730	553	407	453	738	545	575	554	564
	#2	730	-	727	683	721	678	753	829	818	872
	#3	553	727	-	554	592	679	734	760	713	723
	#4	407	683	554	-	446	695	550	562	537	525
	#5	453	721	592	446	-	729	616	636	595	611
	#6	738	678	679	695	729	-	879	929	900	916
Duck	#7	545	753	734	550	616	879	-	448	429	605
	#8	575	829	760	562	636	929	448	-	433	555
	#9	554	818	713	537	595	900	429	433	-	564
	#10	564	872	723	525	611	916	605	555	564	-
Number of genera present in one sample, but not in another, for each pair of samples were counted.

[truncated: 4 more sheets: Supplementary Table 11, Supplementary Table 12, Supplementary Table 13, Supplementary Table 14]
